# Supplementary material for: A novel methylation signature predicts extreme long-term survival in glioblastoma
Source: J Neurooncol. 2024 Jun 19;169(2):341–7. doi: 10.1007/s11060-024-04741-z (PMC11341684; doi:10.1007/s11060-024-04741-z)
Supplement: Supplementary file 2 — Supplementary file2 (XLSX 14 KB) [file 11060_2024_4741_MOESM2_ESM.xlsx]

## Sheet: Data
Patient ID	In- or excluded	Age at diagnosis	Gender	Treatment	MGMT	OS in months	Survivalgroup	Primary or Secondary	Epigenetic classification
eLTS01	Included	45	F	1	Methylated	179	eLTS	Primary	astrocytoma, IDH-mutant; high grade
eLTS02	Included	66	M	1	Methylated	97	eLTS	Primary	N.A.
eLTS03	Included	60	F	1	Unmethylated	119	eLTS	Primary	GBM, IDH-WT RTK2 subtype
eLTS04	Included	39	F	1	Unmethylated	182	eLTS	Primary	pleomorphic xanthoastrocytoma
eLTS05	Included	69	M	1	Methylated	184	eLTS	Primary	GBM, IDH-WT, mesenchymal subtype
eLTS06	Included	38	M	2	Methylated	81	eLTS	Primary	N.A.
eLTS07	Included	45	M	1	Unmethylated	162	eLTS	Primary	N.A.
eLTS08	Included	53	F	1	Unmethylated	86	eLTS	Primary	GBM, IDH-wildtype, RTK2 subtype
eLTS09	Excluded	59	M	1	Unmethylated	167	eLTS	Primary	N.A.
eLTS10	Excluded	49	M	1	Methylated	188	eLTS	Primary	N.A.
eLTS11	Included	51	F	1	Unmethylated	187	eLTS	Primary	N.A.
eLTS12	Included	56	M	1	Methylated	148	eLTS	Primary	diffuse hemispheric glioma, H3 G34-mutant
STS01	Included	47	F	1	Methylated	12	MTS	Primary	N.A.
STS02	Included	65	M	1	Unmethylated	14	MTS	Primary	GBM, IDH-wildtype, RTK1 subtype
STS03	Included	68	M	2	Unmethylated	11	MTS	Primary	GBM, IDH-wildtype, RTK1 subtype
STS04	Included	71	M	2	Unmethylated	6	MTS	Primary	GBM, IDH-WT, mesenchymal subtype
STS05	Included	35	F	1	Unmethylated	15	MTS	Primary	N.A.
STS06	Included	40	F	2	Methylated	14	MTS	Primary	GBM, IDH-wildtype, RTK2 subtype
STS07	Included	54	F	2	Unmethylated	12	MTS	Primary	GBM, IDH-wildtype, RTK2 subtype
STS08	Included	49	M	2	Unmethylated	8	MTS	Primary	GBM, IDH-wildtype, mesenchymal subtype
STS09	Included	49	M	3	Unmethylated	2	MTS	Primary	N.A.
STS10	Included	59	F	1	Unmethylated	13	MTS	Primary	GBM, IDH-WT, mesenchymal subtype
STS11	Included	56	F	1	Unmethylated	9	MTS	Primary	N.A.
STS12	Included	37	M	2	Unmethylated	12	MTS	Primary	GBM, IDH-wildtype, mesenchymal subtype
STS13	Èxcluded	43	M	1	Methylated	16	MTS	Primary	N.A.
STS14	Included	53	M	1	Unmethylated	5	MTS	Primary	GBM, IDH-WT RTK2 subtype
STS15	Included	53	M	1	Unmethylated	9	MTS	Primary	GBM, IDH-wildtype, mesenchymale subtype, subclass B
STS16	Included	47	M	2	Unmethylated	6	MTS	Primary	diffuse paediatric-type high grade glioma, RTK1 subtype
STS17	Included	53	F	1	Unmethylated	18	MTS	Primary	GBM, IDH-wildtype, RTK2 subtype
STS18	Included	51	F	1	Methylated	10	MTS	Primary	diffuse paediatric-type high grade glioma, MYCN subtype
STS19	Included	39	F	1	Unmethylated	16	MTS	Primary	GBM, IDH-wildtype, RTK2 subtype
STS20	Included	45	F	1	Unmethylated	20	MTS	Primary	N.A.
STS21	Included	55	M	1	Unmethylated	14	MTS	Primary	GBM, IDH-wildtype, RTK2 subtype
STS22	Included	48	M	1	Unmethylated	17	MTS	Primary	GBM, IDH-wildtype, RTK1 subtype
STS23	Included	66	M	1	Unmethylated	24	MTS	Secondary	GBM, IDH-WT, mesenchymal subtype
STS24	Included	43	M	1	Methylated	16	MTS	Primary	GBM, IDH-wildtype, mesenchymal subtype
STS25	Included	35	F	1	Unmethylated	15	MTS	Primary	N.A.
STS26	Included	46	F	4	Methylated	15	MTS	Primary	N.A.
STS27	Included	58	F	1	Methylated	22	MTS	Primary	GBM, IDH-WT, RTK2 subtype
STS28	Included	35	M	1	Methylated	23	MTS	Primary	GBM, IDH-WT
STS29	Included	61	F	4	Unmethylated	9	MTS	Primary	diffuse paediatric-type high grade glioma, MYCN subtype
STS30	Included	69	F	2	Unmethylated	16	MTS	Primary	GBM, IDH-WT, RTK1 subtype
STS31	Included	56	M	5	Unmethylated	15	MTS	Primary	GBM, IDH-WT, mesenchymal subtype
STS32	Included	56	F	1	Unmethylated	24	MTS	Primary	GBM, IDH-WT, RTK2 subtype
STS33	Included	72	M	1	Methylated	15	MTS	Secondary	GBM, IDH-WT, RTK1 subtype
STS34	Included	60	M	2	Unmethylated	10	MTS	Primary	GBM, IDH-WT, RTK1 subtype
STS35	Included	61	F	2	Unmethylated	10	MTS	Primary	GBM, IDH-WT, mesenchymal subtype
STS36	Included	61	F	2	Unmethylated	13	MTS	Primary	GBM, IDH-WT, RTK2 subtype
STS37	Included	64	F	1	Unmethylated	24	MTS	Secondary	GBM, IDH-WT, RTK2 subtype
STS38	Included	58	M	1	Unmethylated	6	MTS	Primary	GBM, IDH-WT, mesenchymal subtype, subclass B
STS39	Included	69	M	2	Methylated	9	MTS	Primary	GBM, IDH-WT, RTK1 subtype
STS40	Included	69	M	5	Methylated	11	MTS	Primary	GBM, IDH-WT, RTK2 subtype
STS41	Included	71	M	5	Methylated	23	MTS	Primary	GBM, IDH-WT, mesenchymal subtype
