# Supplementary material for: A novel methylation signature predicts extreme long-term survival in glioblastoma
Source: J Neurooncol. 2024 Jun 19;169(2):341–7. doi: 10.1007/s11060-024-04741-z (PMC11341684; doi:10.1007/s11060-024-04741-z)
Supplement: Supplementary file 3 — Supplementary file3 (XLSX 25 KB) [file 11060_2024_4741_MOESM3_ESM.xlsx]

## Sheet: DMP
CpG	UCSC accession name	UCSC accession number	Gene location	More methylated in	Chromosome	Position	M-value	Beta value
cg04852443	PRDM16	NM_022114	Body	eLTS	chr1	2990064	-1.7659	0.294043
cg04852443	PRDM16	NM_199454	Body	eLTS	chr1	2990064	-1.7659	0.294043
cg21531925	NCMAP	NM_001010980	Promoter	eLTS	chr1	24882402	-1.82528	0.282186
cg21531925	LOC100506985	NR_109781	Body	eLTS	chr1	24882402	-1.82528	0.282186
cg22877509	RUSC1	NM_001105203	Promoter	eLTS	chr1	155290607	-2.26511	0.208034
cg22877509	RUSC1	NM_001105204	Promoter	eLTS	chr1	155290607	-2.26511	0.208034
cg22877509	C1orf104	NM_001039517	Body	eLTS	chr1	155290607	-2.26511	0.208034
cg24006126	RUSC1	NM_001105203	5'UTR	eLTS	chr1	155290813	-1.73239	0.300953
cg24006126	RUSC1	NM_001105204	5'UTR	eLTS	chr1	155290813	-1.73239	0.300953
cg24006126	C1orf104	NM_001039517	Body	eLTS	chr1	155290813	-1.73239	0.300953
cg25765981	ADD3-AS1	NR_038943	Body	MTS	chr10	111747218	0.136308	1.09909
cg13725944			Intergenic	MTS	chr10	118909617	1.35432	2.55676
cg04027166	ATG13	NM_014741	3'UTR	eLTS	chr11	46694128	-0.405001	0.755236
cg04027166	ATG13	NM_001205120	3'UTR	eLTS	chr11	46694128	-0.405001	0.755236
cg04027166	ATG13	NM_001205122	3'UTR	eLTS	chr11	46694128	-0.405001	0.755236
cg04027166	ATG13	NM_001205121	3'UTR	eLTS	chr11	46694128	-0.405001	0.755236
cg04027166	ATG13	NM_001205119	3'UTR	eLTS	chr11	46694128	-0.405001	0.755236
cg04027166	ATG13	NM_001142673	3'UTR	eLTS	chr11	46694128	-0.405001	0.755236
cg27175288	VWCE	NM_152718	Promoter	eLTS	chr11	61062837	-4.03868	0.0608464
cg05190577	VWCE	NM_152718	Promoter	eLTS	chr11	61062843	-2.8734	0.136465
cg06282270	VWCE	NM_152718	Promoter	eLTS	chr11	61062910	-2.93604	0.130667
cg12091642			Intergenic	eLTS	chr14	61104566	-3.43423	0.092511
cg01056478	YY1	NM_003403	Body	eLTS	chr14	100713238	-2.29827	0.203307
cg17751051			Intergenic	MTS	chr15	88248082	1.06885	2.09776
cg07150862	GGA2	NM_015044	Body	eLTS	chr16	23520705	-1.86641	0.274254
cg25409223	CDH16	NM_004062	Promoter	eLTS	chr16	66952999	-1.19639	0.436365
cg25409223	CDH16	NM_001204746	Promoter	eLTS	chr16	66952999	-1.19639	0.436365
cg25409223	CDH16	NM_001204745	Promoter	eLTS	chr16	66952999	-1.19639	0.436365
cg25409223	CDH16	NM_001204744	Promoter	eLTS	chr16	66952999	-1.19639	0.436365
cg22242539	SERPINF1	NM_002615	Promoter	eLTS	chr17	1665220	-0.477253	0.718344
cg24945657	C1QL1	NM_006688	Body	eLTS	chr17	43044484	-3.12824	0.114369
cg12224030	DLX4	NM_138281	Body	eLTS	chr17	48047608	-1.37466	0.385644
cg14550519	LOC653653	NR_027408	Body	eLTS	chr17	58180026	-1.27125	0.4143
cg16902746	PTPRS	NM_130853	5'UTR	eLTS	chr19	5338881	-2.43142	0.185383
cg16902746	PTPRS	NM_130855	5'UTR	eLTS	chr19	5338881	-2.43142	0.185383
cg16902746	PTPRS	NM_130854	5'UTR	eLTS	chr19	5338881	-2.43142	0.185383
cg16902746	PTPRS	NM_002850	5'UTR	eLTS	chr19	5338881	-2.43142	0.185383
cg02774542	RGL3	NM_001161616	Body	eLTS	chr19	11517152	-1.18596	0.439532
cg02774542	RGL3	NM_001035223	Body	eLTS	chr19	11517152	-1.18596	0.439532
cg17871610	MYBPC2	NM_004533	Promoter	eLTS	chr19	50936070	-3.04663	0.121024
cg07894334	SOCS5	NM_014011	Promoter	MTS	chr2	46925333	0.608116	1.52427
cg07894334	SOCS5	NM_144949	Promoter	MTS	chr2	46925333	0.608116	1.52427
cg12026329	LOC101929231	NR_110240	Body	eLTS	chr2	150655691	-0.583638	0.667279
cg25708328			Intergenic	eLTS	chr2	177022056	-2.31201	0.20138
cg16273133	SLC16A14	NM_152527	1stExon	eLTS	chr2	230933543	-2.58233	0.166971
cg16273133	SLC16A14	NM_152527	5'UTR	eLTS	chr2	230933543	-2.58233	0.166971
cg17697105	CDS2	NM_003818	3'UTR	eLTS	chr20	5170968	0.450521	1.36653
cg16057826	CLIC6	NM_053277	Promoter	eLTS	chr21	36041334	0.25291	1.19161
cg20980613			Intergenic	eLTS	chr3	116583151	-3.36991	0.0967286
cg12227647			Intergenic	MTS	chr4	165458909	0.508119	1.4222
cg22560979	ANKRD33B	NM_001164440	Body	eLTS	chr5	10565263	-2.74269	0.149406
cg03987919	CTNND2	NR_109988	Body	eLTS	chr5	11384885	-0.324613	0.798512
cg03987919	CTNND2	NM_001288716	Body	eLTS	chr5	11384885	-0.324613	0.798512
cg03987919	CTNND2	NM_001288715	Body	eLTS	chr5	11384885	-0.324613	0.798512
cg03987919	CTNND2	NM_001332	Body	eLTS	chr5	11384885	-0.324613	0.798512
cg03987919	CTNND2	NM_001288717	5'UTR	eLTS	chr5	11384885	-0.324613	0.798512
cg14856635	PRDM6	NM_001136239	Body	eLTS	chr5	122435291	-2.27019	0.207303
cg25768573	C5orf66	NM_001277348	Promoter	eLTS	chr5	134368219	-0.563872	0.676484
cg25768573	PITX1	NM_002653	Body	eLTS	chr5	134368219	-0.563872	0.676484
cg11788465	PITX1	NM_002653	Promoter	eLTS	chr5	134370313	-2.09605	0.233899
cg04198091	NRG2	NM_013982	Body	eLTS	chr5	139283351	-2.37163	0.193228
cg04198091	NRG2	NM_013983	Body	eLTS	chr5	139283351	-2.37163	0.193228
cg04198091	NRG2	NM_013981	Body	eLTS	chr5	139283351	-2.37163	0.193228
cg04198091	NRG2	NM_004883	Body	eLTS	chr5	139283351	-2.37163	0.193228
cg02750098			Intergenic	eLTS	chr5	172656021	-1.64759	0.319173
cg26184987			Intergenic	eLTS	chr5	173293671	-1.86119	0.27525
cg18283385	DOK3	NM_001308236	Body	eLTS	chr5	176936055	-0.337185	0.791585
cg18283385	DOK3	NM_001308235	Body	eLTS	chr5	176936055	-0.337185	0.791585
cg18283385	DOK3	NM_024872	Body	eLTS	chr5	176936055	-0.337185	0.791585
cg18283385	DOK3	NM_001144876	Body	eLTS	chr5	176936055	-0.337185	0.791585
cg18283385	DOK3	NM_001144875	Body	eLTS	chr5	176936055	-0.337185	0.791585
cg08383695	SYCP2L	NM_001040274	Promoter	eLTS	chr6	10886346	-0.224127	0.856113
cg08233811	FLJ22536	NR_015410	Body	eLTS	chr6	21667333	-1.87163	0.273264
cg04796181	HIST1H3I	NM_003533	1stExon	eLTS	chr6	27839850	-3.55587	0.0850311
cg19059495			Intergenic	eLTS	chr6	30095495	-2.58132	0.167088
cg07913959	PLA2G7	NM_001168357	Body	eLTS	chr6	46672552	-2.59438	0.165583
cg07913959	PLA2G7	NM_005084	Body	eLTS	chr6	46672552	-2.59438	0.165583
cg20100147			Intergenic	eLTS	chr6	108436275	-2.88284	0.135575
cg22968209	TBPL1	NM_001253676	5'UTR	eLTS	chr6	134300573	-0.365302	0.776306
cg22968209	TBPL1	NM_004865	5'UTR	eLTS	chr6	134300573	-0.365302	0.776306
cg07476673	FAM120B	NM_001286380	Promoter	eLTS	chr6	170602968	-0.970607	0.510291
cg07476673	FAM120B	NM_001286379	Body	eLTS	chr6	170602968	-0.970607	0.510291
cg08673909			Intergenic	eLTS	chr7	1329592	-2.58541	0.166615
cg12935170	IGF2BP3	NM_006547	Body	eLTS	chr7	23508189	-1.97334	0.254662
cg05852760	IGF2BP3	NM_006547	Body	eLTS	chr7	23508224	-1.46274	0.362802
cg25282783	IGF2BP3	NM_006547	Body	eLTS	chr7	23508548	-3.16303	0.111644
cg06443094	DBNL	NM_014063	3'UTR	eLTS	chr7	44101159	0.0789077	1.05622
cg06443094	DBNL	NM_001014436	3'UTR	eLTS	chr7	44101159	0.0789077	1.05622
cg06443094	DBNL	NM_001122956	3'UTR	eLTS	chr7	44101159	0.0789077	1.05622
cg06443094	DBNL	NM_001284315	3'UTR	eLTS	chr7	44101159	0.0789077	1.05622
cg06443094	DBNL	NM_001284313	3'UTR	eLTS	chr7	44101159	0.0789077	1.05622
cg01086490			Intergenic	eLTS	chr7	113722826	-2.71118	0.152705
cg08234689			Intergenic	eLTS	chr7	127910927	-0.0966326	0.935213
cg26209990			Intergenic	eLTS	chr7	127911258	-0.0142499	0.990171
cg00684497	PRRT4	NM_001114726	Promoter	eLTS	chr7	128002177	-2.57116	0.168268
cg27105304	PTPRN2	NM_001308268	Body	eLTS	chr7	157484751	-2.54513	0.171332
cg27105304	PTPRN2	NM_002847	Body	eLTS	chr7	157484751	-2.54513	0.171332
cg27105304	PTPRN2	NM_130843	Body	eLTS	chr7	157484751	-2.54513	0.171332
cg27105304	PTPRN2	NM_130842	Body	eLTS	chr7	157484751	-2.54513	0.171332
cg27105304	PTPRN2	NM_001308267	Body	eLTS	chr7	157484751	-2.54513	0.171332
cg17199658	SNX31	NM_152628	Body	eLTS	chr8	101661478	-1.08459	0.471527
cg14206898	PRKACG	NM_002732	3'UTR	eLTS	chr9	71627667	-2.70024	0.153868
cg14206898	PRKACG	NM_002732	1stExon	eLTS	chr9	71627667	-2.70024	0.153868
			Intergenic
			Intergenic
			Intergenic
median			Intergenic					0.300953
Q1			Intergenic					0.178357
Q3			Intergenic					0.783945
IQR			Intergenic					0.605588
			Intergenic
Mean			Intergenic
SD			Intergenic
			Intergenic
Min			Intergenic					0.0608464
Max			Intergenic					2.55676

## Sheet: DMR
DMR	Chromosome	start	end	width	Number of CpGs	More methyalted in
1	chr7	23508189	23508734	546	4	eLTS
2	chr11	61062665	61063378	714	12	eLTS
3	chr1	155290236	155291224	989	11	eLTS
4	chr6	30094960	30095802	843	25	eLTS
5	chr11	2890019	2890258	240	5	eLTS

## Sheet: CpGinDMR
CpG	UCSC accession name	UCSC accession number	Gene location	DMR	More methylated in	Chromosome	Position
cg05852760	IGF2BP3	NM_006547	Body	1	eLTS	chr7	23508224
cg12935170	IGF2BP3	NM_006547	Body	1	eLTS	chr7	23508189
cg08153160	IGF2BP3	NM_006547	Body	1	eLTS	chr7	23508734
cg25282783	IGF2BP3	NM_006547	Body	1	eLTS	chr7	23508548
cg01698298	VWCE	NM_152718	Promoter	2	eLTS	chr11	61062964
cg06282270	VWCE	NM_152718	Promoter	2	eLTS	chr11	61062910
cg13388111	VWCE	NM_152718	5'UTR	2	eLTS	chr11	61062665
cg13388111	VWCE	NM_152718	1stExon	2	eLTS	chr11	61062665
cg07402729	VWCE	NM_152718	Promoter	2	eLTS	chr11	61062902
cg27175288	VWCE	NM_152718	Promoter	2	eLTS	chr11	61062837
cg05190577	VWCE	NM_152718	Promoter	2	eLTS	chr11	61062843
cg07275152	VWCE	NM_152718	Promoter	2	eLTS	chr11	61063378
cg15843331	VWCE	NM_152718	Promoter	2	eLTS	chr11	61063144
cg09676684	VWCE	NM_152718	Promoter	2	eLTS	chr11	61062962
cg04017555	VWCE	NM_152718	5'UTR	2	eLTS	chr11	61062704
cg04017555	VWCE	NM_152718	1stExon	2	eLTS	chr11	61062704
cg11072113	VWCE	NM_152718	Promoter	2	eLTS	chr11	61063124
cg26181939	VWCE	NM_152718	Promoter	2	eLTS	chr11	61063062
cg24544490	RUSC1	NM_001105203	5'UTR	3	eLTS	chr1	155290961
cg24544490	RUSC1	NM_001105204	5'UTR	3	eLTS	chr1	155290961
cg24544490	C1orf104	NM_001039517	Body	3	eLTS	chr1	155290961
cg08264805	RUSC1	NM_001105203	5'UTR	3	MTS	chr1	155291224
cg08264805	RUSC1	NM_001105204	5'UTR	3	MTS	chr1	155291224
cg08264805	C1orf104	NM_001039517	Body	3	MTS	chr1	155291224
cg24547565	RUSC1	NM_001105204	Promoter	3	eLTS	chr1	155290236
cg24547565	FDPS	NM_001135822	Body	3	eLTS	chr1	155290236
cg24547565	FDPS	NM_001135821	Body	3	eLTS	chr1	155290236
cg24547565	RUSC1	NM_001105203	Promoter	3	eLTS	chr1	155290236
cg24547565	FDPS	NM_002004	Body	3	eLTS	chr1	155290236
cg01032200	RUSC1-AS1	NM_001039517	Body	3	eLTS	chr1	155290641
cg01032200	RUSC1	NM_001105204	1stExon	3	eLTS	chr1	155290641
cg01032200	RUSC1	NM_001105203	1stExon	3	eLTS	chr1	155290641
cg01032200	RUSC1	NM_001105204	5'UTR	3	eLTS	chr1	155290641
cg01032200	RUSC1	NM_001105203	5'UTR	3	eLTS	chr1	155290641
cg19516515	RUSC1	NM_001105203	Promoter	3	eLTS	chr1	155290614
cg19516515	RUSC1	NM_001105204	Promoter	3	eLTS	chr1	155290614
cg19516515	C1orf104	NM_001039517	Body	3	eLTS	chr1	155290614
cg24006126	RUSC1	NM_001105203	5'UTR	3	eLTS	chr1	155290813
cg24006126	RUSC1	NM_001105204	5'UTR	3	eLTS	chr1	155290813
cg24006126	C1orf104	NM_001039517	Body	3	eLTS	chr1	155290813
cg08170787	RUSC1	NM_001105203	Promoter	3	eLTS	chr1	155290535
cg08170787	C1orf104	NM_001039517	3'UTR	3	eLTS	chr1	155290535
cg08170787	RUSC1	NM_001105204	Promoter	3	eLTS	chr1	155290535
cg22877509	RUSC1	NM_001105203	Promoter	3	eLTS	chr1	155290607
cg22877509	RUSC1	NM_001105204	Promoter	3	eLTS	chr1	155290607
cg22877509	C1orf104	NM_001039517	Body	3	eLTS	chr1	155290607
cg23190823	FDPS	NM_001242825	Body	3	eLTS	chr1	155290246
cg23190823	RUSC1	NM_001105204	Promoter	3	eLTS	chr1	155290246
cg23190823	RUSC1	NM_001105203	Promoter	3	eLTS	chr1	155290246
cg23190823	FDPS	NM_001135821	Body	3	eLTS	chr1	155290246
cg23190823	FDPS	NM_002004	Body	3	eLTS	chr1	155290246
cg23190823	FDPS	NM_001242824	Body	3	eLTS	chr1	155290246
cg23190823	FDPS	NM_001135822	Body	3	eLTS	chr1	155290246
cg08574629	RUSC1	NM_001105203	Promoter	3	eLTS	chr1	155290542
cg08574629	C1orf104	NM_001039517	3'UTR	3	eLTS	chr1	155290542
cg08574629	RUSC1	NM_001105204	Promoter	3	eLTS	chr1	155290542
cg15676040	RUSC1	NM_001105203	Promoter	3	eLTS	chr1	155290446
cg15676040	C1orf104	NM_001039517	3'UTR	3	eLTS	chr1	155290446
cg15676040	FDPS	NM_002004	3'UTR	3	eLTS	chr1	155290446
cg15676040	FDPS	NM_001135822	3'UTR	3	eLTS	chr1	155290446
cg15676040	RUSC1	NM_001105204	Promoter	3	eLTS	chr1	155290446
cg15676040	FDPS	NM_001135821	3'UTR	3	eLTS	chr1	155290446
cg02049405			Intergenic	4	eLTS	chr6	30095265
cg18628732			Intergenic	4	eLTS	chr6	30095295
cg01528052			Intergenic	4	eLTS	chr6	30095728
cg08548396			Intergenic	4	eLTS	chr6	30095549
cg23079252			Intergenic	4	eLTS	chr6	30095199
cg21376799			Intergenic	4	eLTS	chr6	30094960
cg04768479			Intergenic	4	eLTS	chr6	30095292
cg05745631			Intergenic	4	eLTS	chr6	30095178
cg21334513			Intergenic	4	eLTS	chr6	30095248
cg17034390			Intergenic	4	eLTS	chr6	30095326
cg06938705			Intergenic	4	eLTS	chr6	30095281
cg27282900			Intergenic	4	eLTS	chr6	30095258
cg25247859			Intergenic	4	eLTS	chr6	30095174
cg05068206			Intergenic	4	eLTS	chr6	30095195
cg12534216			Intergenic	4	eLTS	chr6	30095570
cg14645861			Intergenic	4	eLTS	chr6	30094987
cg06893296			Intergenic	4	eLTS	chr6	30095136
cg08498156			Intergenic	4	eLTS	chr6	30095802
cg05994850			Intergenic	4	eLTS	chr6	30095341
cg19059495			Intergenic	4	eLTS	chr6	30095495
cg01964152			Intergenic	4	eLTS	chr6	30095546
cg12860635			Intergenic	4	eLTS	chr6	30095140
cg20167366			Intergenic	4	eLTS	chr6	30094980
cg18055610			Intergenic	4	eLTS	chr6	30095419
cg26719062			Intergenic	4	eLTS	chr6	30095349
cg04876474	KCNQ1DN	NR_024627	Promoter	5	eLTS	chr11	2890091
cg06281297	KCNQ1DN	NR_024627	Promoter	5	eLTS	chr11	2890190
cg23762359	KCNQ1DN	NR_024627	Promoter	5	eLTS	chr11	2890082
cg07439128	KCNQ1DN	NR_024627	Promoter	5	eLTS	chr11	2890019
cg05656180	KCNQ1DN	NR_024627	Promoter	5	eLTS	chr11	2890258
