# Supplementary material for: A novel methylation signature predicts extreme long-term survival in glioblastoma
Source: J Neurooncol. 2024 Jun 19;169(2):341–7. doi: 10.1007/s11060-024-04741-z (PMC11341684; doi:10.1007/s11060-024-04741-z)
Supplement: Supplementary file 4 — Supplementary file4 (XLSX 104 KB) [file 11060_2024_4741_MOESM4_ESM.xlsx]

## Sheet: TCGA Patient included
Unique TCGA Cell 2013 Patient Identifier
eLTS (n=2)	MTS (n=307)
TCGA-12-1088	TCGA-RR-A6KB
TCGA-06-6693	TCGA-12-0657
	TCGA-32-1977
	TCGA-28-1757
	TCGA-19-1791
	TCGA-19-2624
	TCGA-41-4097
	TCGA-28-1746
	TCGA-06-0140
	TCGA-14-3476
	TCGA-06-2569
	TCGA-32-1976
	TCGA-06-0213
	TCGA-28-2502
	TCGA-06-0219
	TCGA-14-1043
	TCGA-41-2571
	TCGA-14-1455
	TCGA-06-0750
	TCGA-14-0781
	TCGA-41-3392
	TCGA-14-1794
	TCGA-19-2621
	TCGA-06-2557
	TCGA-14-1396
	TCGA-14-1453
	TCGA-32-1980
	TCGA-28-1753
	TCGA-14-0813
	TCGA-14-1395
	TCGA-4W-AA9S
	TCGA-06-6699
	TCGA-28-1755
	TCGA-26-5139
	TCGA-81-5910
	TCGA-19-5955
	TCGA-06-A5U1
	TCGA-14-1795
	TCGA-12-5301
	TCGA-14-0867
	TCGA-06-0649
	TCGA-06-0142
	TCGA-14-0787
	TCGA-26-6174
	TCGA-06-0145
	TCGA-02-0055
	TCGA-28-1747
	TCGA-76-4934
	TCGA-06-A6S1
	TCGA-76-6193
	TCGA-06-0119
	TCGA-06-0747
	TCGA-06-0749
	TCGA-06-5418
	TCGA-02-0033
	TCGA-27-2526
	TCGA-14-0862
	TCGA-76-4928
	TCGA-06-A6S0
	TCGA-28-2499
	TCGA-06-0157
	TCGA-12-5299
	TCGA-06-0174
	TCGA-14-0812
	TCGA-19-1789
	TCGA-06-0169
	TCGA-76-6192
	TCGA-74-6573
	TCGA-06-5410
	TCGA-76-4929
	TCGA-12-0692
	TCGA-32-4210
	TCGA-76-6660
	TCGA-06-5856
	TCGA-14-3477
	TCGA-16-0846
	TCGA-19-A6J4
	TCGA-06-1087
	TCGA-19-2625
	TCGA-4W-AA9R
	TCGA-16-0861
	TCGA-74-6577
	TCGA-06-2567
	TCGA-41-3393
	TCGA-06-0173
	TCGA-19-4068
	TCGA-06-5412
	TCGA-76-4926
	TCGA-06-5859
	TCGA-19-1389
	TCGA-32-1982
	TCGA-02-0003
	TCGA-19-5953
	TCGA-28-2509
	TCGA-06-6698
	TCGA-06-6700
	TCGA-76-4925
	TCGA-76-6656
	TCGA-19-2620
	TCGA-06-2559
	TCGA-76-6657
	TCGA-27-1830
	TCGA-19-1790
	TCGA-28-5218
	TCGA-06-6388
	TCGA-28-2514
	TCGA-14-0817
	TCGA-06-6390
	TCGA-28-6450
	TCGA-76-6283
	TCGA-26-5134
	TCGA-06-0646
	TCGA-06-0645
	TCGA-12-1089
	TCGA-06-0166
	TCGA-14-1827
	TCGA-OX-A56R
	TCGA-06-2564
	TCGA-19-1387
	TCGA-06-2566
	TCGA-06-0122
	TCGA-06-5858
	TCGA-RR-A6KA
	TCGA-19-5947
	TCGA-06-0877
	TCGA-28-2506
	TCGA-12-1602
	TCGA-06-0126
	TCGA-19-2631
	TCGA-19-4065
	TCGA-19-1786
	TCGA-14-1829
	TCGA-06-0878
	TCGA-28-2513
	TCGA-06-6694
	TCGA-32-2616
	TCGA-06-0210
	TCGA-06-0210
	TCGA-06-0195
	TCGA-74-6584
	TCGA-19-2623
	TCGA-27-2524
	TCGA-14-1825
	TCGA-28-1751
	TCGA-12-0775
	TCGA-06-0745
	TCGA-26-6173
	TCGA-19-5951
	TCGA-74-6581
	TCGA-06-6695
	TCGA-28-1750
	TCGA-06-5411
	TCGA-76-6285
	TCGA-28-1752
	TCGA-06-5415
	TCGA-06-5413
	TCGA-32-2632
	TCGA-26-5135
	TCGA-41-2573
	TCGA-12-0828
	TCGA-06-5414
	TCGA-19-1386
	TCGA-76-4931
	TCGA-28-1749
	TCGA-26-1799
	TCGA-26-5132
	TCGA-41-2575
	TCGA-19-2619
	TCGA-06-0648
	TCGA-27-1832
	TCGA-06-0141
	TCGA-06-0190
	TCGA-06-0190
	TCGA-06-0155
	TCGA-12-0821
	TCGA-06-0165
	TCGA-19-1385
	TCGA-06-0158
	TCGA-32-4719
	TCGA-12-3650
	TCGA-28-5215
	TCGA-14-0789
	TCGA-28-5207
	TCGA-76-6280
	TCGA-06-0167
	TCGA-27-1838
	TCGA-06-5408
	TCGA-28-5211
	TCGA-06-0211
	TCGA-06-1801
	TCGA-41-3915
	TCGA-06-0139
	TCGA-14-0740
	TCGA-19-5954
	TCGA-12-0691
	TCGA-32-2491
	TCGA-06-0152
	TCGA-41-6646
	TCGA-06-2558
	TCGA-06-2562
	TCGA-32-4211
	TCGA-06-0644
	TCGA-19-1787
	TCGA-12-3651
	TCGA-32-1986
	TCGA-28-5220
	TCGA-06-6697
	TCGA-02-2470
	TCGA-19-1388
	TCGA-06-0130
	TCGA-12-0618
	TCGA-06-0171
	TCGA-06-0238
	TCGA-41-2572
	TCGA-06-1804
	TCGA-28-5216
	TCGA-06-0237
	TCGA-14-0790
	TCGA-15-0742
	TCGA-26-1439
	TCGA-06-0154
	TCGA-27-1837
	TCGA-19-5958
	TCGA-06-0686
	TCGA-74-6578
	TCGA-27-2527
	TCGA-28-5209
	TCGA-12-3653
	TCGA-06-A7TK
	TCGA-12-1600
	TCGA-02-0047
	TCGA-12-0616
	TCGA-26-5133
	TCGA-12-0778
	TCGA-12-5295
	TCGA-28-5204
	TCGA-19-5960
	TCGA-32-2495
	TCGA-06-0214
	TCGA-41-5651
	TCGA-14-0736
	TCGA-12-3649
	TCGA-06-1802
	TCGA-06-1806
	TCGA-12-0615
	TCGA-32-1970
	TCGA-06-0189
	TCGA-02-2485
	TCGA-12-1598
	TCGA-27-2528
	TCGA-32-2615
	TCGA-14-1034
	TCGA-12-1093
	TCGA-27-2523
	TCGA-14-0865
	TCGA-06-0881
	TCGA-27-1831
	TCGA-06-2565
	TCGA-76-6191
	TCGA-19-5959
	TCGA-02-2466
	TCGA-32-1991
	TCGA-76-6282
	TCGA-19-5950
	TCGA-14-2554
	TCGA-76-4927
	TCGA-16-0848
	TCGA-06-2561
	TCGA-81-5911
	TCGA-19-A60I
	TCGA-14-1823
	TCGA-28-5208
	TCGA-08-0386
	TCGA-27-2519
	TCGA-12-0820
	TCGA-76-6663
	TCGA-19-5952
	TCGA-26-5136
	TCGA-15-1446
	TCGA-32-5222
	TCGA-14-1037
	TCGA-26-A7UX
	TCGA-32-1979
	TCGA-06-0168
	TCGA-32-4213
	TCGA-02-2486
	TCGA-32-4209
	TCGA-06-0124
	TCGA-06-0240
	TCGA-RR-A6KC
	TCGA-12-0829
	TCGA-32-2494
	TCGA-06-0882
	TCGA-74-6575
	TCGA-76-6286
	TCGA-27-1835
	TCGA-12-1092
	TCGA-19-0957
	TCGA-12-1597
	TCGA-19-5956
	TCGA-28-5219
	TCGA-32-2634
	TCGA-14-0786
	TCGA-14-1451
	TCGA-28-5214
	TCGA-12-0822
	TCGA-06-0650
	TCGA-76-6661
	TCGA-06-1084

## Sheet: Corresponding methylation sites
Corresponding analyzed methylation gene positions of UHL and TCGA
CpG	UCSC_RefGene_Name
cg22877509	RUSC1
cg22877509	RUSC1
cg24006126	RUSC1
cg24006126	RUSC1
cg27175288	VWCE
cg05190577	VWCE
cg06282270	VWCE
cg25409223	CDH16
cg25409223	CDH16
cg25409223	CDH16
cg25409223	CDH16
cg22242539	SERPINF1
cg16902746	PTPRS
cg16902746	PTPRS
cg16902746	PTPRS
cg16902746	PTPRS
cg17871610	MYBPC2
cg07894334	SOCS5
cg07894334	SOCS5
cg16273133	SLC16A14
cg16057826	CLIC6
cg03987919	CTNND2
cg11788465	PITX1
cg22968209	TBPL1
cg22968209	TBPL1
cg07476673	FAM120B

## Sheet: Different Methylation sites in 
Significantly different methylated gene positions in eLTS and STS from TCGA Cell 2013 database.
Gene / Probe	(A) eLTS IDwt methylation	(B) STS IDHwt methylation	(A) eLTS IDwt methylation	(B) STS IDHwt methylation	Log Ratio	p-Value	q-Value	Higher in
ZMYM3;BCYRN1	0.57	0.20	0.00	0.25	0.38	1.23e-71	6.95e-68	eLTS
TMEM185A	0.45	0.17	0.00	0.19	0.27	1.08e-66	3.05e-63	eLTS
DUSP9	0.47	0.23	0.00	0.18	0.24	2.90e-61	6.54e-58	eLTS
CASK	0.30	0.10	0.00	0.13	0.19	9.80e-59	1.70e-55	eLTS
ZNF180	0.04	0.03	0.00	0.01	0.01	1.82e-57	2.73e-54	eLTS
PRDX4	0.54	0.19	0.00	0.24	0.35	9.79e-57	1.38e-53	eLTS
NDUFC1	0.04	0.03	0.00	0.01	0.01	1.32e-56	1.75e-53	eLTS
GCAT	0.04	0.03	0.00	0.01	0.01	3.13e-52	3.92e-49	eLTS
ELK1	0.40	0.18	0.00	0.20	0.23	5.35e-51	5.74e-48	eLTS
PHF16	0.41	0.15	0.00	0.18	0.26	4.33e-46	3.90e-43	eLTS
AHSA1;C14orf133	0.05	0.04	0.00	0.01	0.01	4.40e-44	3.67e-41	eLTS
PIGV	0.05	0.04	0.00	0.01	0.01	2.95e-43	2.37e-40	eLTS
MRPS22	0.03	0.02	0.00	0.01	0.01	3.07e-43	2.38e-40	eLTS
XIAP	0.49	0.18	0.01	0.20	0.31	7.80e-43	5.67e-40	eLTS
ZKSCAN5	0.05	0.04	0.00	0.01	0.01	4.33e-37	2.57e-34	eLTS
TRIM45	0.07	0.05	0.00	0.03	0.03	3.46e-36	1.95e-33	eLTS
CXorf40B;LOC100272228	0.36	0.15	0.00	0.16	0.21	1.36e-35	7.47e-33	eLTS
NRSN2	0.08	0.05	0.00	0.02	0.03	1.77e-35	9.48e-33	eLTS
AKAP1	0.05	0.03	0.00	0.02	0.01	4.69e-35	2.46e-32	eLTS
FUNDC2	0.30	0.15	0.00	0.17	0.14	1.18e-33	5.44e-31	eLTS
NEO1	0.05	0.04	0.00	0.01	0.01	7.64e-31	2.97e-28	eLTS
REPS2	0.53	0.17	0.01	0.23	0.36	9.85e-31	3.76e-28	eLTS
STK40	0.08	0.06	0.00	0.03	0.02	1.89e-30	6.75e-28	eLTS
S1PR1	0.05	0.03	0.00	0.01	0.02	9.16e-30	3.13e-27	eLTS
MOSPD3	0.11	0.09	0.00	0.02	0.01	7.43e-28	2.18e-25	eLTS
CSNK1G1	0.03	0.03	0.00	0.00	0.01	2.06e-27	5.95e-25	eLTS
IGBP1	0.26	0.13	0.00	0.12	0.13	7.21e-27	1.98e-24	eLTS
NCRNA00086	0.52	0.27	0.01	0.21	0.25	3.32e-26	8.71e-24	eLTS
HNRPA1L-2;HNRNPA1;CBX5	0.05	0.04	0.00	0.02	0.02	4.69e-26	1.19e-23	eLTS
CCDC86	0.89	0.74	0.00	0.22	0.15	1.65e-24	3.69e-22	eLTS
ZFAND5	0.04	0.03	0.00	0.01	0.00	1.74e-24	3.85e-22	eLTS
MGMT	0.91	0.74	0.00	0.22	0.17	4.12e-24	8.76e-22	eLTS
C14orf156;ALKBH1	0.02	0.01	0.00	0.00	0.00	5.56e-21	9.63e-19	eLTS
HSCB;CHEK2	0.19	0.15	0.00	0.05	0.04	6.91e-21	1.18e-18	eLTS
FOXN3	0.03	0.02	0.00	0.01	0.01	9.71e-21	1.65e-18	eLTS
BACH1	0.07	0.05	0.00	0.01	0.01	1.13e-20	1.89e-18	eLTS
ANAPC2;SSNA1	0.05	0.03	0.00	0.01	0.01	1.14e-20	1.90e-18	eLTS
AIFM3	0.45	0.38	0.00	0.07	0.07	1.18e-20	1.94e-18	eLTS
ICK	0.04	0.03	0.00	0.01	0.01	2.10e-20	3.41e-18	eLTS
BCL9	0.06	0.05	0.00	0.02	0.01	2.11e-20	3.41e-18	eLTS
NDRG3	0.04	0.03	0.00	0.01	0.01	2.67e-20	4.27e-18	eLTS
USP51	0.34	0.18	0.01	0.21	0.16	2.92e-20	4.64e-18	eLTS
ENAH	0.05	0.04	0.00	0.02	0.01	6.12e-20	9.45e-18	eLTS
ZNF570	0.05	0.04	0.00	0.02	0.01	1.07e-19	1.60e-17	eLTS
ANTXR1	0.05	0.04	0.00	0.01	0.01	4.66e-19	6.81e-17	eLTS
STAG2	0.44	0.19	0.01	0.17	0.25	6.32e-19	9.20e-17	eLTS
SMARCD2	0.09	0.08	0.00	0.03	0.01	8.23e-19	1.19e-16	eLTS
INPP5K;LOC100306951	0.04	0.03	0.00	0.01	0.00	8.92e-19	1.28e-16	eLTS
TSC22D3	0.42	0.30	0.00	0.20	0.12	1.63e-18	2.28e-16	eLTS
MED20;BYSL	0.08	0.06	0.00	0.03	0.02	3.15e-18	4.30e-16	eLTS
DNHD1	0.96	0.94	0.00	0.03	0.02	5.25e-18	7.09e-16	eLTS
PLS3	0.12	0.08	0.00	0.08	0.04	9.22e-18	1.22e-15	eLTS
KNDC1	0.02	0.02	0.00	0.00	0.00	1.60e-17	2.08e-15	eLTS
ELF5	0.93	0.91	0.00	0.03	0.01	3.55e-17	4.54e-15	eLTS
ARRDC4	0.05	0.04	0.00	0.01	0.01	7.41e-17	9.22e-15	eLTS
MIR638;DNM2	0.03	0.02	0.00	0.01	0.00	9.84e-17	1.21e-14	eLTS
BBC3	0.06	0.04	0.00	0.03	0.02	1.20e-16	1.47e-14	eLTS
PRKCDBP	0.60	0.49	0.00	0.20	0.10	1.57e-16	1.86e-14	eLTS
STK31	0.97	0.96	0.00	0.02	0.01	2.07e-16	2.42e-14	eLTS
ZNF426	0.05	0.03	0.00	0.02	0.02	2.78e-16	3.24e-14	eLTS
POU5F1	0.91	0.85	0.00	0.10	0.06	3.57e-16	4.11e-14	eLTS
CDKL5	0.41	0.14	0.01	0.18	0.27	3.96e-16	4.54e-14	eLTS
EFHA2	0.09	0.06	0.00	0.03	0.03	4.22e-16	4.78e-14	eLTS
SNORD45C;RABGGTB	0.05	0.04	0.00	0.01	0.01	4.41e-16	4.94e-14	eLTS
TOP3B	0.03	0.02	0.00	0.01	0.00	4.47e-16	4.99e-14	eLTS
ZNF678	0.04	0.03	0.00	0.01	0.01	9.18e-16	9.86e-14	eLTS
GJA3	0.94	0.87	0.00	0.11	0.06	1.15e-15	1.23e-13	eLTS
SRF	0.09	0.07	0.00	0.03	0.02	1.68e-15	1.77e-13	eLTS
CISD1	0.06	0.05	0.00	0.02	0.01	2.07e-15	2.17e-13	eLTS
SRGAP1	0.03	0.03	0.00	0.01	0.01	2.50e-15	2.59e-13	eLTS
CHST7	0.48	0.21	0.01	0.25	0.28	6.75e-15	6.86e-13	eLTS
HNRNPD	0.10	0.07	0.00	0.02	0.03	7.99e-15	8.08e-13	eLTS
NEK4	0.03	0.03	0.00	0.01	0.00	1.75e-14	1.73e-12	eLTS
ERCC5	0.03	0.03	0.00	0.01	0.00	2.02e-14	1.96e-12	eLTS
SUV39H1	0.32	0.16	0.01	0.21	0.15	4.76e-14	4.59e-12	eLTS
LONRF3	0.27	0.15	0.01	0.20	0.11	5.22e-14	5.00e-12	eLTS
TMEM139	0.96	0.94	0.00	0.06	0.03	5.87e-14	5.59e-12	eLTS
TNP1	0.96	0.95	0.00	0.02	0.01	7.61e-14	7.12e-12	eLTS
FOXO4	0.38	0.11	0.01	0.16	0.27	8.34e-14	7.77e-12	eLTS
NDE1;KIAA0430	0.05	0.03	0.00	0.01	0.01	9.64e-14	8.87e-12	eLTS
CTDSP2	0.04	0.04	0.00	0.01	0.01	2.08e-13	1.86e-11	eLTS
COPS8	0.05	0.04	0.00	0.01	0.01	2.12e-13	1.88e-11	eLTS
SLC5A1	0.64	0.48	0.01	0.20	0.16	4.36e-13	3.78e-11	eLTS
PYGO2	0.07	0.07	0.00	0.01	0.01	7.41e-13	6.25e-11	eLTS
PPP2R2B	0.92	0.89	0.00	0.06	0.02	2.83e-12	2.27e-10	eLTS
ATP5J;GABPA	0.07	0.06	0.00	0.03	0.01	3.38e-12	2.69e-10	eLTS
SP1	0.03	0.02	0.00	0.01	0.00	4.07e-12	3.19e-10	eLTS
BCORL1	0.47	0.18	0.01	0.21	0.29	4.47e-12	3.46e-10	eLTS
RBM10;NDUFB11	0.54	0.21	0.01	0.24	0.33	6.45e-12	4.95e-10	eLTS
ZCCHC24	0.04	0.04	0.00	0.01	0.00	8.06e-12	6.14e-10	eLTS
VPS4B	0.03	0.02	0.00	0.01	0.01	9.93e-12	7.51e-10	eLTS
EIF4E3;GPR27	0.56	0.35	0.01	0.27	0.21	2.43e-11	1.81e-9	eLTS
BEX1	0.53	0.19	0.01	0.24	0.35	3.82e-11	2.80e-9	eLTS
CHN1	0.05	0.04	0.00	0.02	0.01	4.07e-11	2.98e-9	eLTS
RIPK4	0.57	0.29	0.01	0.18	0.28	4.21e-11	3.06e-9	eLTS
PLK4	0.03	0.03	0.00	0.01	0.00	4.95e-11	3.56e-9	eLTS
NPDC1	0.07	0.06	0.00	0.02	0.01	5.43e-11	3.90e-9	eLTS
CNKSR2	0.44	0.19	0.01	0.23	0.25	7.53e-11	5.32e-9	eLTS
NSD1	0.04	0.04	0.00	0.01	0.00	7.94e-11	5.60e-9	eLTS
CHFR	0.96	0.95	0.00	0.03	0.01	8.03e-11	5.64e-9	eLTS
ANKRD16;FBXO18	0.02	0.02	0.00	0.01	0.00	9.08e-11	6.34e-9	eLTS
OPA3	0.03	0.02	0.00	0.01	0.01	1.24e-10	8.53e-9	eLTS
PCGF3	0.25	0.20	0.00	0.07	0.05	1.36e-10	9.27e-9	eLTS
RNF181	0.06	0.05	0.00	0.01	0.01	1.49e-10	1.01e-8	eLTS
EMD	0.48	0.18	0.01	0.23	0.30	1.60e-10	1.08e-8	eLTS
PPP2R2D	0.93	0.90	0.00	0.07	0.03	1.85e-10	1.24e-8	eLTS
CLEC11A	0.88	0.80	0.01	0.12	0.08	3.16e-10	2.07e-8	eLTS
AP2S1	0.03	0.02	0.00	0.01	0.01	3.66e-10	2.36e-8	eLTS
IVD	0.05	0.04	0.00	0.01	0.01	4.19e-10	2.66e-8	eLTS
C19orf2	0.10	0.08	0.00	0.05	0.02	4.34e-10	2.74e-8	eLTS
PTPRE	0.03	0.03	0.00	0.01	0.00	7.56e-10	4.58e-8	eLTS
DCC	0.10	0.07	0.00	0.08	0.03	7.57e-10	4.58e-8	eLTS
KIF11	0.03	0.03	0.00	0.00	0.00	8.28e-10	4.99e-8	eLTS
WNT5B	0.96	0.95	0.00	0.03	0.01	9.49e-10	5.71e-8	eLTS
EPS8	0.03	0.03	0.00	0.02	0.01	1.05e-9	6.25e-8	eLTS
FAM98B	0.07	0.06	0.00	0.01	0.01	1.31e-9	7.73e-8	eLTS
ZSCAN22	0.02	0.02	0.00	0.01	0.00	1.52e-9	8.83e-8	eLTS
DHX40	0.92	0.85	0.00	0.14	0.07	1.76e-9	1.02e-7	eLTS
GTPBP10	0.05	0.05	0.00	0.01	0.00	1.81e-9	1.04e-7	eLTS
NEK3	0.94	0.91	0.00	0.06	0.02	1.85e-9	1.06e-7	eLTS
TFE3	0.39	0.15	0.01	0.17	0.25	2.05e-9	1.17e-7	eLTS
IL2RB	0.96	0.94	0.00	0.07	0.03	2.15e-9	1.22e-7	eLTS
ZNF224	0.04	0.03	0.00	0.01	0.01	2.76e-9	1.55e-7	eLTS
BRD8;KIF20A	0.05	0.03	0.00	0.02	0.02	2.97e-9	1.66e-7	eLTS
PRSS21	0.85	0.79	0.00	0.15	0.06	3.03e-9	1.68e-7	eLTS
MRPL38	0.03	0.03	0.00	0.01	0.00	3.52e-9	1.95e-7	eLTS
PTEN;KILLIN	0.02	0.01	0.00	0.00	0.00	3.59e-9	1.98e-7	eLTS
AK7	0.06	0.05	0.00	0.01	0.01	4.05e-9	2.21e-7	eLTS
TP53INP2	0.05	0.04	0.00	0.01	0.01	5.94e-9	3.21e-7	eLTS
RPS24	0.03	0.03	0.00	0.01	0.00	8.86e-9	4.70e-7	eLTS
NISCH;TNNC1	0.05	0.05	0.00	0.01	0.01	1.17e-8	6.12e-7	eLTS
MRPS30	0.05	0.04	0.00	0.02	0.01	1.23e-8	6.35e-7	eLTS
KIAA0907	0.09	0.06	0.00	0.03	0.03	1.36e-8	6.99e-7	eLTS
ERAP1	0.02	0.02	0.00	0.00	0.00	1.48e-8	7.51e-7	eLTS
C9orf142	0.07	0.05	0.00	0.02	0.02	1.51e-8	7.65e-7	eLTS
PPA2	0.03	0.03	0.00	0.01	0.00	1.79e-8	9.00e-7	eLTS
C11orf60	0.04	0.03	0.00	0.02	0.01	2.36e-8	0.001163	eLTS
CLSTN3	0.03	0.02	0.00	0.01	0.01	2.44e-8	0.001201	eLTS
EXOC3L2	0.89	0.69	0.01	0.20	0.21	2.66e-8	0.001304	eLTS
CALM1	0.02	0.02	0.00	0.00	0.00	2.81e-8	0.001373	eLTS
TMC2	0.83	0.81	0.00	0.06	0.02	3.65e-8	0.001756	eLTS
MOV10L1	0.98	0.98	0.00	0.00	0.00	5.03e-8	0.002397	eLTS
TSPYL2	0.43	0.16	0.01	0.20	0.27	5.88e-8	0.002786	eLTS
TMTC4	0.94	0.92	0.00	0.04	0.02	6.11e-8	0.00288	eLTS
GLRX	0.64	0.53	0.01	0.26	0.10	6.25e-8	0.002942	eLTS
CDK17	0.04	0.03	0.00	0.01	0.00	6.65e-8	0.003116	eLTS
SNX7	0.08	0.06	0.00	0.02	0.02	6.80e-8	0.00318	eLTS
C1D	0.04	0.03	0.00	0.01	0.00	7.65e-8	0.003554	eLTS
RASL12	0.91	0.86	0.00	0.11	0.05	8.40e-8	0.003886	eLTS
RDX	0.04	0.03	0.00	0.01	0.00	8.80e-8	0.00405	eLTS
SDCCAG1	0.04	0.03	0.00	0.02	0.01	9.29e-8	0.004264	eLTS
ARL8A	0.05	0.05	0.00	0.01	0.00	1.04e-7	0.004751	eLTS
TOMM34	0.03	0.03	0.00	0.01	0.00	1.04e-7	0.004752	eLTS
P4HB	0.09	0.07	0.00	0.05	0.02	1.08e-7	0.004948	eLTS
KIAA0895	0.04	0.04	0.00	0.01	0.00	1.58e-7	0.00701	eLTS
RB1	0.92	0.91	0.00	0.03	0.01	1.70e-7	0.007492	eLTS
IRS4	0.41	0.23	0.01	0.20	0.18	1.81e-7	0.007963	eLTS
FANCG	0.91	0.84	0.01	0.15	0.06	2.16e-7	0.009382	eLTS
KCTD5	0.05	0.05	0.00	0.01	0.00	2.27e-7	0.009842	eLTS
SSR2	0.10	0.06	0.00	0.05	0.04	2.29e-7	0.009911	eLTS
ZNF324	0.02	0.02	0.00	0.01	0.00	2.42e-7	0.01041	eLTS
KLRG1	0.83	0.79	0.00	0.14	0.04	3.20e-7	0.01364	eLTS
CAMSAP1	0.95	0.93	0.00	0.06	0.02	3.78e-7	0.01594	eLTS
DIAPH2	0.11	0.07	0.00	0.07	0.04	3.80e-7	0.01603	eLTS
ALG8	0.03	0.03	0.00	0.01	0.01	4.32e-7	0.01803	eLTS
LINC02914	0.70	0.63	0.00	0.22	0.07	4.89e-7	0.02032	eLTS
NRIP2	0.09	0.07	0.00	0.05	0.02	5.34e-7	0.02208	eLTS
KRT82	0.94	0.91	0.00	0.09	0.03	6.06e-7	0.02475	eLTS
HDAC8	0.08	0.06	0.00	0.05	0.02	7.09e-7	0.02867	eLTS
RBM10;NDUFB11	0.38	0.14	0.01	0.17	0.24	7.76e-7	0.03112	eLTS
C22orf25	0.05	0.04	0.00	0.02	0.01	8.84e-7	0.035	eLTS
DACT3	0.37	0.28	0.01	0.17	0.08	9.37e-7	0.03685	eLTS
PTGES2;PTGES2-AS1	0.05	0.04	0.00	0.02	0.01	0.001278	0.04951	eLTS
RUNX3	0.80	0.75	0.00	0.09	0.05	0.001296	0.05012	eLTS
BBC3	0.03	0.03	0.00	0.01	0.00	0.0013	0.05017	eLTS
GAS5;ZBTB37;SNORD74	0.06	0.04	0.00	0.04	0.02	0.001313	0.05058	eLTS
COL9A1	0.91	0.85	0.01	0.11	0.06	0.001418	0.05419	eLTS
PHKG1	0.18	0.14	0.00	0.09	0.04	0.001484	0.0564	eLTS
CCL14-CCL15;CCL15	0.87	0.80	0.01	0.15	0.07	0.001573	0.05951	eLTS
BCAP31;ABCD1	0.37	0.15	0.01	0.20	0.22	0.001588	0.05987	eLTS
TACSTD2	0.24	0.13	0.01	0.10	0.11	0.001695	0.06356	eLTS
KCNQ1	0.95	0.89	0.01	0.10	0.06	0.002484	0.09216	eLTS
CBX7	0.04	0.03	0.00	0.01	0.01	0.002486	0.09216	eLTS
TARSL2	0.05	0.03	0.00	0.02	0.02	0.00271	0.09933	eLTS
MEAF6	0.09	0.08	0.00	0.02	0.01	0.002906	0.1063	eLTS
GANAB	0.02	0.02	0.00	0.01	0.00	0.002936	0.1073	eLTS
STK4	0.03	0.02	0.00	0.01	0.00	0.00325	0.1182	eLTS
DMRTB1	0.95	0.94	0.00	0.03	0.01	0.003958	0.1428	eLTS
COL17A1	0.62	0.55	0.01	0.21	0.06	0.004073	0.1462	eLTS
SLC22A3	0.81	0.76	0.00	0.13	0.04	0.004353	0.1555	eLTS
MED20;BYSL	0.08	0.07	0.00	0.04	0.01	0.006084	0.2127	eLTS
MCRS1	0.05	0.04	0.00	0.01	0.01	0.006158	0.2149	eLTS
TTK	0.06	0.04	0.00	0.02	0.02	0.006693	0.2328	eLTS
FLJ45244;DICER1	0.04	0.03	0.00	0.01	0.01	0.007722	0.2674	eLTS
ZFP64	0.03	0.03	0.00	0.01	0.00	0.008763	0.2998	eLTS
NUP205	0.04	0.03	0.00	0.01	0.01	0.009996	0.3394	eLTS
TOB2	0.07	0.06	0.00	0.03	0.01	0.01009	0.342	eLTS
SLC16A5	0.61	0.52	0.01	0.18	0.08	0.01101	0.3716	eLTS
TGFBR2	0.07	0.06	0.00	0.03	0.01	0.01379	0.4557	eLTS
MOBKL2C	0.09	0.09	0.00	0.02	0.01	0.01726	0.5623	eLTS
TRAPPC9	0.96	0.94	0.00	0.05	0.01	0.0198	0.6393	eLTS
RPLP1	0.04	0.03	0.00	0.01	0.00	0.02042	0.6586	eLTS
SLC9A6	0.55	0.20	0.02	0.25	0.35	0.02145	0.689	eLTS
ZNF580	0.09	0.09	0.00	0.02	0.01	0.02167	0.695	eLTS
STX18	0.03	0.03	0.00	0.01	0.00	0.02448	0.7794	eLTS
C1orf159	0.03	0.03	0.00	0.01	0.00	0.02698	0.8497	eLTS
ARHGAP12	0.07	0.06	0.00	0.02	0.01	0.02797	0.8783	eLTS
BAX	0.04	0.03	0.00	0.01	0.01	0.0293	0.9148	eLTS
KIAA0652;HARBI1	0.04	0.04	0.00	0.01	0.00	0.03698	1.144	eLTS
HIST1H2BD	0.04	0.04	0.00	0.02	0.01	0.03705	1.144	eLTS
MAGEE1	0.38	0.18	0.01	0.19	0.20	0.03706	1.144	eLTS
ST3GAL1	0.05	0.04	0.00	0.01	0.01	0.03975	1.212	eLTS
TBCK;AIMP1	0.04	0.03	0.00	0.01	0.00	0.0429	1.302	eLTS
CD300C	0.89	0.85	0.01	0.10	0.05	0.05419	1.618	eLTS
LMAN2	0.04	0.03	0.00	0.01	0.01	0.05762	1.714	eLTS
RUNX3	0.89	0.86	0.00	0.06	0.02	0.06306	1.858	eLTS
STK10	0.03	0.03	0.00	0.00	0.00	0.0636	1.872	eLTS
TTC8	0.03	0.03	0.00	0.00	0.00	0.07092	2.058	eLTS
PORCN	0.53	0.17	0.02	0.22	0.35	0.07158	2.074	eLTS
ZBTB33	0.40	0.16	0.02	0.18	0.24	0.07538	2.172	eLTS
LST1	0.43	0.39	0.00	0.14	0.04	0.08353	2.386	eLTS
PRPS2	0.56	0.20	0.02	0.25	0.36	0.0836	2.386	eLTS
RRP1B;HSF2BP	0.95	0.93	0.00	0.05	0.01	0.0856	2.433	eLTS
HIF1A	0.06	0.05	0.00	0.01	0.01	0.09143	2.589	eLTS
EFNB1	0.58	0.23	0.02	0.28	0.35	0.09211	2.605	eLTS
KLHDC7A	0.77	0.66	0.01	0.15	0.11	0.09518	2.679	eLTS
MAPRE2	0.04	0.03	0.00	0.01	0.01	0.09698	2.726	eLTS
NRM	0.12	0.10	0.00	0.03	0.02	0.1064	2.954	eLTS
NDUFS5	0.04	0.03	0.00	0.01	0.02	0.1114	3.09	eLTS
IFT81	0.05	0.03	0.00	0.01	0.02	0.1225	3.389	eLTS
PSMA1;PDE3B	0.04	0.03	0.00	0.01	0.01	0.1568	4.266	eLTS
SMARCA5	0.03	0.03	0.00	0.01	0.00	0.1687	4.565	eLTS
PLXNB3	0.45	0.40	0.01	0.16	0.05	0.1689	4.566	eLTS
IDI1	0.03	0.03	0.00	0.01	0.01	0.1703	4.593	eLTS
SGK3	0.03	0.03	0.00	0.01	0.00	0.1775	4.78	eLTS
RPUSD2	0.04	0.03	0.00	0.01	0.01	0.1833	4.93	eLTS
KIAA1704;NUFIP1	0.06	0.05	0.00	0.04	0.01	0.1867	5.003	eLTS
MAP3K7	0.01	0.01	0.00	0.00	0.00	0.1979	5.291	eLTS
KRT20	0.92	0.91	0.00	0.07	0.02	0.2066	5.505	eLTS
SLC35E3	0.11	0.09	0.00	0.07	0.02	0.2089	5.559	eLTS
MUC5B	0.68	0.63	0.01	0.15	0.05	0.2238	5.928	eLTS
ARMCX6	0.17	0.12	0.01	0.16	0.05	0.2459	6.469	eLTS
RNFT1	0.05	0.04	0.00	0.04	0.01	0.2529	6.622	eLTS
PI4KB	0.03	0.03	0.00	0.01	0.00	0.2733	7.115	eLTS
TSR2	0.55	0.21	0.02	0.23	0.34	0.2752	7.155	eLTS
ATG4A;PSMD10	0.32	0.13	0.01	0.16	0.19	0.2944	7.612	eLTS
MTDH	0.06	0.04	0.00	0.02	0.02	0.2968	7.664	eLTS
SERPINA10	0.46	0.37	0.01	0.21	0.10	0.3087	7.917	eLTS
TMEM165	0.16	0.11	0.00	0.06	0.04	0.323	8.257	eLTS
HSD17B11	0.07	0.06	0.00	0.02	0.01	0.3341	8.52	eLTS
BNIPL	0.94	0.92	0.00	0.08	0.02	0.3634	9.194	eLTS
FKBPL	0.03	0.03	0.00	0.01	0.00	0.3971	9.961	eLTS
P2RX7	0.04	0.03	0.00	0.01	0.01	0.3973	9.961	eLTS
WDR6	0.03	0.03	0.00	0.02	0.01	0.4054	0.0102	eLTS
EXOC3;C5orf55	0.20	0.18	0.00	0.09	0.02	0.4113	0.0103	eLTS
AKR7A2;PQLC2	0.02	0.02	0.00	0.01	0.00	0.4172	0.0104	eLTS
CLIP2	0.04	0.04	0.00	0.01	0.01	0.4463	0.0110	eLTS
CST8	0.94	0.92	0.00	0.08	0.02	0.4624	0.0114	eLTS
ATAD1;CFLP1	0.04	0.03	0.00	0.01	0.01	0.4637	0.0114	eLTS
KIF11	0.04	0.03	0.00	0.01	0.00	0.4694	0.0115	eLTS
LAMP2	0.47	0.18	0.02	0.20	0.29	0.4989	0.0121	eLTS
CAV1	0.04	0.02	0.00	0.05	0.02	0.5115	0.0123	eLTS
PKDREJ	0.96	0.94	0.00	0.05	0.02	0.5129	0.0124	eLTS
C14orf126	0.41	0.40	0.00	0.05	0.01	0.5164	0.0124	eLTS
SEC61A2	0.95	0.94	0.00	0.03	0.01	0.5323	0.0127	eLTS
WDR61	0.03	0.02	0.00	0.01	0.01	0.5372	0.0128	eLTS
TOMM40L	0.05	0.04	0.00	0.05	0.01	0.5427	0.0129	eLTS
MID2	0.40	0.19	0.02	0.20	0.21	0.5496	0.0131	eLTS
ANKRD39	0.05	0.05	0.00	0.01	0.00	0.5744	0.0136	eLTS
TM2D3	0.03	0.03	0.00	0.01	0.00	0.5752	0.0136	eLTS
C9orf30	0.03	0.03	0.00	0.01	0.00	0.5801	0.0137	eLTS
BET1	0.03	0.03	0.00	0.01	0.01	0.6009	0.0141	eLTS
TMEM182	0.92	0.91	0.00	0.05	0.01	0.6125	0.0143	eLTS
F8;F8A1;F8A3;F8A2	0.53	0.33	0.02	0.24	0.20	0.6196	0.0144	eLTS
SYNE2	0.91	0.85	0.01	0.14	0.06	0.6251	0.0145	eLTS
DNM1L	0.95	0.94	0.00	0.02	0.01	0.6488	0.0150	eLTS
RRS1	0.07	0.07	0.00	0.02	0.01	0.6569	0.0152	eLTS
FAM178A	0.04	0.03	0.00	0.01	0.01	0.6578	0.0152	eLTS
SRBD1	0.04	0.03	0.00	0.01	0.00	0.6628	0.0153	eLTS
ZNF614	0.08	0.05	0.00	0.03	0.03	0.7027	0.0162	eLTS
STAM	0.05	0.04	0.00	0.01	0.01	0.7124	0.0163	eLTS
IQCG;LMLN	0.06	0.04	0.00	0.04	0.02	0.7725	0.0176	eLTS
TAF1B	0.04	0.03	0.00	0.03	0.01	0.7745	0.0176	eLTS
PIBF1;DIS3	0.04	0.03	0.00	0.01	0.01	0.7881	0.0179	eLTS
ANKRD35	0.03	0.03	0.00	0.01	0.00	0.8055	0.0182	eLTS
WIPI1	0.05	0.04	0.00	0.02	0.00	0.8082	0.0182	eLTS
SLC27A6	0.60	0.40	0.02	0.22	0.20	0.8343	0.0188	eLTS
F12	0.92	0.90	0.00	0.09	0.03	0.8379	0.0188	eLTS
C2orf18	0.92	0.91	0.00	0.03	0.01	0.8507	0.0191	eLTS
ME2	0.24	0.21	0.00	0.13	0.03	0.8593	0.0192	eLTS
PEX26	0.05	0.04	0.00	0.01	0.01	0.9158	0.0204	eLTS
SRRM3	0.97	0.96	0.00	0.07	0.01	0.92	0.0205	eLTS
NTNG1	0.12	0.10	0.00	0.03	0.02	0.9313	0.0207	eLTS
KAT5	0.03	0.03	0.00	0.01	0.00	0.9559	0.0212	eLTS
GANAB	0.04	0.04	0.00	0.01	0.01	0.9697	0.0215	eLTS
CHTF8;CIRH1A	0.03	0.03	0.00	0.01	0.00	1.067	0.0234	eLTS
HYLS1	0.88	0.84	0.01	0.14	0.04	1.069	0.0234	eLTS
ACYP1	0.04	0.04	0.00	0.01	0.01	1.083	0.0237	eLTS
CYB5R2	0.91	0.88	0.00	0.06	0.02	1.088	0.0237	eLTS
RRS1	0.04	0.03	0.00	0.01	0.00	1.091	0.0238	eLTS
PON2	0.06	0.05	0.00	0.03	0.01	1.164	0.0251	eLTS
TRAF4	0.04	0.04	0.00	0.01	0.00	1.171	0.0252	eLTS
AMMECR1	0.60	0.21	0.03	0.26	0.39	1.186	0.0255	eLTS
HMGB3	0.46	0.18	0.02	0.24	0.27	1.203	0.0258	eLTS
KLF5	0.06	0.05	0.00	0.01	0.01	1.25	0.0268	eLTS
CD320	0.02	0.02	0.00	0.00	0.00	1.292	0.0276	eLTS
VBP1	0.19	0.14	0.01	0.13	0.05	1.296	0.0276	eLTS
PRR18	0.85	0.81	0.01	0.13	0.04	1.303	0.0277	eLTS
DMC1	0.04	0.03	0.00	0.02	0.01	1.343	0.0285	eLTS
FIGN	0.05	0.05	0.00	0.02	0.00	1.381	0.0291	eLTS
C11orf42	0.96	0.93	0.00	0.07	0.03	1.394	0.0293	eLTS
RAB33A	0.49	0.17	0.02	0.22	0.33	1.407	0.0296	eLTS
UGDH	0.06	0.05	0.00	0.02	0.01	1.474	0.0308	eLTS
HRC	0.22	0.20	0.00	0.11	0.02	1.496	0.0312	eLTS
C10orf91	0.59	0.52	0.01	0.16	0.08	1.519	0.0317	eLTS
MAP7	0.03	0.03	0.00	0.01	0.00	1.528	0.0318	eLTS
SMAP1	0.04	0.04	0.00	0.02	0.01	1.53	0.0318	eLTS
RABL4	0.04	0.04	0.00	0.01	0.00	1.534	0.0318	eLTS
RNF141	0.06	0.05	0.00	0.02	0.00	1.536	0.0319	eLTS
ZNF426	0.04	0.04	0.00	0.02	0.01	1.609	0.0332	eLTS
LOC91316;RGL4	0.95	0.92	0.00	0.07	0.02	1.642	0.0337	eLTS
FAM198B	0.07	0.06	0.00	0.05	0.01	1.643	0.0337	eLTS
ETV1	0.06	0.05	0.00	0.03	0.01	1.664	0.0340	eLTS
ARMC1	0.07	0.06	0.00	0.04	0.01	1.785	0.0363	eLTS
CNTNAP1;CCR10	0.93	0.78	0.02	0.18	0.15	1.8	0.0365	eLTS
TIMM17B;PQBP1	0.27	0.10	0.01	0.13	0.17	1.819	0.0369	eLTS
NDUFC2	0.05	0.05	0.00	0.02	0.01	1.822	0.0369	eLTS
VPS4B	0.03	0.03	0.00	0.02	0.00	1.881	0.0379	eLTS
LAP3	0.03	0.03	0.00	0.01	0.00	2.012	0.0402	eLTS
CYP2R1	0.05	0.04	0.00	0.03	0.01	2.014	0.0402	eLTS
MSH4	0.95	0.93	0.00	0.04	0.02	2.039	0.0407	eLTS
DOCK1	0.97	0.94	0.00	0.02	0.03	2.078	0.0413	eLTS
EXOSC9	0.03	0.03	0.00	0.01	0.00	2.152	0.0425	eLTS
PCSK1N	0.50	0.21	0.03	0.23	0.29	2.183	0.0431	eLTS
CPNE3	0.04	0.04	0.00	0.01	0.00	2.199	0.0434	eLTS
PELI2	0.07	0.05	0.00	0.02	0.02	2.298	0.0450	eLTS
L3MBTL	0.85	0.53	0.02	0.11	0.32	2.313	0.0453	eLTS
MX2	0.93	0.81	0.01	0.13	0.12	2.385	0.0465	eLTS
COBLL1	0.04	0.04	0.00	0.03	0.01	2.44	0.0474	eLTS
TBC1D4	0.06	0.05	0.00	0.01	0.01	2.476	0.0480	eLTS
HTATSF1	0.38	0.14	0.02	0.18	0.23	2.481	0.0481	eLTS
PCDHB1	0.14	0.12	0.00	0.06	0.01	2.526	0.0487	eLTS
MDP1	0.03	0.03	0.00	0.01	0.00	2.548	0.0491	eLTS
TMEM101	0.05	0.04	0.00	0.02	0.01	2.552	0.0492	eLTS
HIST4H4	0.10	0.08	0.00	0.07	0.02	2.598	0.0500	eLTS
CXorf23	0.36	0.73	0.00	0.16	-0.37	1.57e-99	3.53e-95	MTS
ASF1A	0.37	0.68	0.00	0.19	-0.31	1.03e-77	1.16e-73	MTS
SEPT10;ANKRD57	0.34	0.59	0.00	0.15	-0.25	7.97e-74	5.99e-70	MTS
PLXNA4	0.58	0.79	0.00	0.11	-0.21	2.95e-70	1.33e-66	MTS
NR1H4	0.41	0.71	0.00	0.20	-0.29	2.44e-69	9.17e-66	MTS
ANKMY2;BZW2	0.10	0.40	0.00	0.20	-0.31	6.70e-69	2.16e-65	MTS
PSMD11	0.10	0.46	0.00	0.26	-0.36	9.56e-63	2.39e-59	MTS
CCND1	0.41	0.68	0.00	0.20	-0.27	2.09e-59	4.28e-56	MTS
CCND1	0.61	0.77	0.00	0.12	-0.16	5.26e-59	9.87e-56	MTS
MPG	0.38	0.57	0.00	0.15	-0.19	3.61e-58	5.81e-55	MTS
CYP2W1	0.50	0.69	0.00	0.16	-0.19	8.82e-52	1.05e-48	MTS
COMP	0.04	0.29	0.00	0.22	-0.25	2.41e-51	2.71e-48	MTS
ABCB11	0.33	0.59	0.00	0.21	-0.25	2.81e-50	2.88e-47	MTS
CXCL1	0.04	0.34	0.00	0.22	-0.29	2.30e-48	2.26e-45	MTS
DNASE1L2	0.44	0.59	0.00	0.14	-0.15	3.57e-46	3.36e-43	MTS
NTF4	0.09	0.29	0.00	0.20	-0.21	1.63e-45	1.41e-42	MTS
TNFRSF17	0.19	0.45	0.00	0.26	-0.27	4.83e-43	3.63e-40	MTS
GYPC	0.09	0.30	0.00	0.22	-0.21	4.10e-41	2.89e-38	MTS
SERPINB2	0.52	0.69	0.00	0.18	-0.17	4.47e-41	3.05e-38	MTS
SVOPL	0.18	0.44	0.00	0.17	-0.26	5.68e-41	3.77e-38	MTS
MADCAM1	0.09	0.25	0.00	0.16	-0.17	7.71e-39	4.97e-36	MTS
NA	0.40	0.53	0.00	0.11	-0.13	2.44e-38	1.53e-35	MTS
GALR1	0.07	0.27	0.00	0.21	-0.20	8.92e-38	5.43e-35	MTS
TFAP2C	0.08	0.27	0.00	0.20	-0.18	3.00e-36	1.74e-33	MTS
TNFSF13B	0.09	0.34	0.01	0.22	-0.25	5.48e-35	2.81e-32	MTS
IL5	0.63	0.79	0.00	0.17	-0.16	5.69e-35	2.85e-32	MTS
KAL1	0.09	0.26	0.00	0.20	-0.17	2.04e-34	9.98e-32	MTS
ST8SIA2	0.08	0.36	0.01	0.24	-0.27	6.22e-34	2.98e-31	MTS
CAV2	0.06	0.25	0.00	0.21	-0.19	1.02e-33	4.78e-31	MTS
C1QC	0.37	0.52	0.00	0.17	-0.15	1.28e-33	5.70e-31	MTS
NXF3	0.49	0.74	0.01	0.18	-0.25	1.29e-33	5.70e-31	MTS
GNASAS;GNAS	0.15	0.43	0.00	0.08	-0.28	1.67e-33	7.26e-31	MTS
SLC10A4	0.10	0.26	0.00	0.18	-0.15	1.12e-32	4.75e-30	MTS
PHLDA2	0.02	0.23	0.00	0.25	-0.21	1.46e-32	6.12e-30	MTS
ZHX3	0.51	0.74	0.01	0.19	-0.23	2.09e-32	8.58e-30	MTS
FOXN1	0.57	0.70	0.00	0.16	-0.13	2.31e-31	9.31e-29	MTS
MGMT	0.02	0.23	0.00	0.26	-0.21	5.37e-31	2.13e-28	MTS
LEFTY2	0.28	0.39	0.00	0.14	-0.11	1.09e-30	4.11e-28	MTS
A4GALT	0.07	0.20	0.00	0.16	-0.13	1.27e-30	4.68e-28	MTS
ACOT11;FAM151A	0.88	0.93	0.00	0.04	-0.04	1.38e-30	5.01e-28	MTS
CRMP1	0.02	0.22	0.00	0.26	-0.20	3.02e-30	1.06e-27	MTS
KLC3	0.13	0.34	0.01	0.20	-0.21	8.06e-30	2.79e-27	MTS
SEMA3C	0.02	0.24	0.00	0.28	-0.22	1.52e-29	5.11e-27	MTS
BRS3	0.20	0.47	0.01	0.25	-0.27	1.86e-29	6.15e-27	MTS
MYO3A	0.05	0.38	0.01	0.27	-0.34	2.09e-29	6.83e-27	MTS
MT1A	0.04	0.22	0.00	0.23	-0.18	3.69e-29	1.19e-26	MTS
NOC4L;DDX51	0.08	0.19	0.00	0.15	-0.12	4.44e-29	1.41e-26	MTS
PVR	0.29	0.45	0.00	0.17	-0.17	8.54e-29	2.67e-26	MTS
C9	0.30	0.44	0.00	0.18	-0.14	1.33e-28	4.10e-26	MTS
CSRNP3	0.26	0.39	0.00	0.18	-0.14	1.77e-28	5.38e-26	MTS
CILP2	0.05	0.15	0.00	0.14	-0.10	3.90e-28	1.17e-25	MTS
PGLYRP2	0.13	0.20	0.00	0.10	-0.07	7.34e-28	2.18e-25	MTS
GALR1	0.07	0.23	0.00	0.22	-0.16	2.37e-27	6.77e-25	MTS
BTNL2	0.30	0.49	0.00	0.25	-0.20	4.27e-27	1.20e-24	MTS
PCDHB2	0.07	0.32	0.01	0.23	-0.25	6.35e-27	1.77e-24	MTS
EN1	0.14	0.29	0.00	0.20	-0.16	1.86e-26	5.05e-24	MTS
PFN4;FAM228B	0.04	0.05	0.00	0.01	-0.01	2.03e-26	5.45e-24	MTS
NAT8;ALMS1P	0.19	0.31	0.00	0.17	-0.12	3.28e-26	8.71e-24	MTS
NIPAL1	0.08	0.23	0.00	0.21	-0.15	3.62e-26	9.38e-24	MTS
PITX2	0.06	0.20	0.00	0.18	-0.14	4.41e-26	1.13e-23	MTS
C2orf53	0.50	0.64	0.00	0.20	-0.14	6.72e-26	1.68e-23	MTS
STAP2	0.58	0.66	0.00	0.12	-0.09	1.11e-25	2.75e-23	MTS
PSENEN;U2AF1L4	0.51	0.67	0.00	0.15	-0.16	1.13e-25	2.77e-23	MTS
C16orf45	0.43	0.54	0.00	0.17	-0.11	5.09e-25	1.23e-22	MTS
PLXNB3	0.63	0.76	0.00	0.12	-0.13	5.88e-25	1.41e-22	MTS
ATP4A	0.28	0.44	0.00	0.21	-0.15	6.22e-25	1.48e-22	MTS
GNAS	0.20	0.52	0.01	0.23	-0.32	6.61e-25	1.55e-22	MTS
MYT1	0.31	0.47	0.00	0.23	-0.16	9.48e-25	2.20e-22	MTS
G0S2	0.04	0.20	0.00	0.23	-0.16	1.18e-24	2.73e-22	MTS
P2RY11;PPAN-P2RY11	0.45	0.56	0.00	0.16	-0.11	1.31e-24	2.98e-22	MTS
TMEM119	0.32	0.38	0.00	0.10	-0.07	1.41e-24	3.17e-22	MTS
ATP10A	0.08	0.21	0.00	0.17	-0.13	2.30e-24	5.04e-22	MTS
LTK	0.80	0.86	0.00	0.09	-0.06	2.35e-24	5.10e-22	MTS
KRT19	0.08	0.22	0.00	0.19	-0.13	2.70e-24	5.80e-22	MTS
CLDN2	0.48	0.70	0.01	0.20	-0.22	5.06e-24	1.07e-21	MTS
SYT8	0.51	0.64	0.00	0.19	-0.12	6.21e-24	1.30e-21	MTS
OVOL1	0.03	0.15	0.00	0.18	-0.12	9.34e-24	1.93e-21	MTS
MEIS3	0.05	0.10	0.00	0.08	-0.05	1.51e-23	3.09e-21	MTS
IGFBP7	0.26	0.42	0.00	0.24	-0.16	2.22e-23	4.51e-21	MTS
SLC25A44;PMF1	0.59	0.68	0.00	0.14	-0.09	3.36e-23	6.76e-21	MTS
CHRNB4	0.15	0.29	0.00	0.19	-0.14	3.66e-23	7.30e-21	MTS
GABBR2	0.07	0.19	0.00	0.18	-0.12	5.80e-23	1.14e-20	MTS
MYLK2	0.39	0.55	0.00	0.13	-0.16	5.83e-23	1.14e-20	MTS
GNASAS;GNAS	0.06	0.28	0.00	0.10	-0.23	1.90e-22	3.70e-20	MTS
STOM	0.59	0.78	0.00	0.08	-0.20	2.17e-22	4.18e-20	MTS
C3orf32	0.66	0.73	0.00	0.12	-0.08	2.34e-22	4.46e-20	MTS
FBXO28	0.07	0.08	0.00	0.03	-0.02	3.24e-22	6.13e-20	MTS
MTO1	0.07	0.21	0.00	0.18	-0.14	3.84e-22	7.21e-20	MTS
ZNF200	0.05	0.06	0.00	0.01	-0.01	4.79e-22	8.93e-20	MTS
ITGBL1	0.17	0.40	0.01	0.22	-0.22	9.66e-22	1.79e-19	MTS
HEMK1;C3orf18	0.20	0.32	0.00	0.14	-0.12	1.10e-21	2.02e-19	MTS
CD248	0.21	0.30	0.00	0.12	-0.09	1.38e-21	2.50e-19	MTS
ADRA2B	0.32	0.46	0.00	0.20	-0.14	2.00e-21	3.61e-19	MTS
SLC22A13	0.81	0.87	0.00	0.06	-0.06	4.23e-21	7.58e-19	MTS
ZNF556	0.42	0.65	0.01	0.20	-0.23	4.54e-21	8.06e-19	MTS
MAGEC1	0.33	0.63	0.01	0.24	-0.30	4.64e-21	8.17e-19	MTS
CAPZA3;PLCZ1	0.20	0.35	0.00	0.22	-0.15	5.19e-21	9.07e-19	MTS
CYSLTR1	0.14	0.33	0.01	0.21	-0.19	6.48e-21	1.12e-18	MTS
GALR1	0.06	0.19	0.00	0.22	-0.13	1.03e-20	1.73e-18	MTS
GRM7	0.09	0.20	0.00	0.18	-0.11	2.41e-20	3.88e-18	MTS
ZNF501	0.18	0.25	0.00	0.12	-0.08	3.22e-20	5.07e-18	MTS
CASQ2	0.27	0.41	0.00	0.15	-0.14	4.42e-20	6.92e-18	MTS
APOL6	0.10	0.22	0.00	0.17	-0.12	6.05e-20	9.41e-18	MTS
KREMEN1	0.12	0.36	0.01	0.25	-0.24	7.29e-20	1.12e-17	MTS
RELA	0.46	0.60	0.00	0.15	-0.14	8.97e-20	1.37e-17	MTS
TBC1D9B	0.02	0.13	0.00	0.18	-0.11	1.04e-19	1.58e-17	MTS
HIST1H3J	0.04	0.18	0.00	0.22	-0.13	1.57e-19	2.34e-17	MTS
CTSL2	0.05	0.15	0.00	0.16	-0.10	3.54e-19	5.26e-17	MTS
AMDHD1;CCDC38	0.04	0.09	0.00	0.09	-0.05	3.65e-19	5.37e-17	MTS
CHRNE	0.59	0.67	0.00	0.12	-0.07	1.04e-18	1.48e-16	MTS
TMEM229B	0.02	0.02	0.00	0.01	-0.01	1.12e-18	1.59e-16	MTS
NR0B2	0.43	0.56	0.00	0.19	-0.12	1.39e-18	1.96e-16	MTS
CNIH3	0.02	0.13	0.00	0.21	-0.12	1.67e-18	2.32e-16	MTS
MYL5	0.34	0.41	0.00	0.10	-0.06	2.03e-18	2.81e-16	MTS
GALR1	0.01	0.18	0.01	0.26	-0.17	3.02e-18	4.15e-16	MTS
ELK3	0.07	0.12	0.00	0.08	-0.05	4.15e-18	5.64e-16	MTS
FMO2	0.28	0.49	0.01	0.20	-0.21	5.50e-18	7.37e-16	MTS
KIAA0664	0.05	0.15	0.00	0.17	-0.10	9.16e-18	1.22e-15	MTS
PTPRN	0.04	0.13	0.00	0.14	-0.09	9.26e-18	1.22e-15	MTS
NOX4	0.08	0.12	0.00	0.07	-0.04	1.45e-17	1.89e-15	MTS
CLIC5	0.12	0.19	0.00	0.13	-0.07	1.58e-17	2.06e-15	MTS
FOXD1	0.10	0.22	0.00	0.22	-0.12	2.04e-17	2.63e-15	MTS
SOCS2	0.09	0.22	0.01	0.19	-0.13	4.52e-17	5.75e-15	MTS
DDB1;DAK	0.07	0.09	0.00	0.04	-0.02	5.43e-17	6.88e-15	MTS
SYNJ2	0.21	0.26	0.00	0.08	-0.04	5.65e-17	7.11e-15	MTS
PNKD;TMBIM1	0.02	0.14	0.00	0.21	-0.11	5.89e-17	7.37e-15	MTS
MAP1B	0.03	0.04	0.00	0.02	-0.01	7.65e-17	9.47e-15	MTS
APOBEC2	0.84	0.90	0.00	0.07	-0.06	1.26e-16	1.54e-14	MTS
PLD6	0.02	0.12	0.00	0.19	-0.10	1.31e-16	1.58e-14	MTS
CCL22	0.69	0.76	0.00	0.14	-0.08	1.40e-16	1.69e-14	MTS
ATP6V1C2	0.02	0.11	0.00	0.18	-0.10	1.50e-16	1.80e-14	MTS
MS4A1	0.18	0.52	0.01	0.25	-0.34	1.57e-16	1.86e-14	MTS
KIAA0319L;NCDN	0.39	0.49	0.00	0.12	-0.10	1.68e-16	1.98e-14	MTS
ZNF600	0.06	0.12	0.00	0.10	-0.05	2.46e-16	2.88e-14	MTS
MRPS2	0.40	0.51	0.00	0.19	-0.11	3.38e-16	3.91e-14	MTS
LOC80054;CEBPA	0.01	0.16	0.01	0.21	-0.15	4.12e-16	4.69e-14	MTS
CCDC21	0.03	0.03	0.00	0.01	-0.00	4.28e-16	4.82e-14	MTS
CRABP1	0.05	0.15	0.00	0.17	-0.10	4.83e-16	5.36e-14	MTS
ABCF1	0.05	0.06	0.00	0.03	-0.01	5.12e-16	5.66e-14	MTS
AP3M2	0.01	0.10	0.00	0.17	-0.09	7.26e-16	7.98e-14	MTS
WFDC6	0.19	0.28	0.00	0.18	-0.09	7.77e-16	8.50e-14	MTS
MGMT	0.02	0.16	0.01	0.23	-0.14	8.77e-16	9.55e-14	MTS
ANAPC4	0.16	0.27	0.00	0.16	-0.11	8.81e-16	9.55e-14	MTS
C10orf72	0.27	0.42	0.01	0.15	-0.14	9.05e-16	9.77e-14	MTS
RER1;MORN1	0.45	0.77	0.01	0.21	-0.32	1.46e-15	1.55e-13	MTS
CDH24	0.35	0.42	0.00	0.14	-0.07	1.50e-15	1.59e-13	MTS
LCLAT1	0.04	0.12	0.00	0.17	-0.09	2.26e-15	2.36e-13	MTS
NUDT12	0.03	0.09	0.00	0.10	-0.06	2.41e-15	2.50e-13	MTS
LCE1A	0.33	0.41	0.00	0.15	-0.08	3.41e-15	3.51e-13	MTS
CD164L2	0.06	0.20	0.01	0.21	-0.14	5.63e-15	5.77e-13	MTS
STEAP3	0.07	0.11	0.00	0.09	-0.04	5.72e-15	5.83e-13	MTS
NLRP6	0.24	0.34	0.00	0.17	-0.10	9.04e-15	9.09e-13	MTS
CRHR2	0.02	0.09	0.00	0.13	-0.07	9.93e-15	9.95e-13	MTS
ZNF485	0.01	0.02	0.00	0.01	-0.00	1.31e-14	1.30e-12	MTS
HPGD	0.04	0.08	0.00	0.10	-0.05	1.65e-14	1.64e-12	MTS
GGT5	0.65	0.70	0.00	0.10	-0.05	1.77e-14	1.74e-12	MTS
SCARA5	0.13	0.24	0.01	0.18	-0.11	1.90e-14	1.86e-12	MTS
PAPSS1	0.03	0.04	0.00	0.01	-0.01	1.95e-14	1.91e-12	MTS
PLA2G4E	0.35	0.43	0.00	0.15	-0.07	2.69e-14	2.60e-12	MTS
GYPC	0.04	0.13	0.00	0.16	-0.08	5.27e-14	5.03e-12	MTS
RHO	0.84	0.88	0.00	0.08	-0.04	7.15e-14	6.77e-12	MTS
TRH	0.19	0.31	0.00	0.23	-0.11	7.55e-14	7.12e-12	MTS
POLE4	0.05	0.12	0.00	0.15	-0.07	7.59e-14	7.12e-12	MTS
SULT1A4;SULT1A3;BOLA2B;BOLA2;GIYD1;GIYD2	0.02	0.08	0.00	0.11	-0.07	8.61e-14	7.99e-12	MTS
CHUK	0.09	0.17	0.00	0.16	-0.07	9.43e-14	8.72e-12	MTS
KLK10	0.05	0.10	0.00	0.10	-0.05	1.03e-13	9.45e-12	MTS
TKTL2	0.59	0.72	0.01	0.18	-0.14	1.12e-13	1.02e-11	MTS
ARRDC2	0.02	0.07	0.00	0.10	-0.05	1.16e-13	1.05e-11	MTS
KCNG3	0.06	0.10	0.00	0.08	-0.04	1.20e-13	1.08e-11	MTS
TBX1	0.04	0.14	0.01	0.18	-0.11	1.35e-13	1.22e-11	MTS
FXYD3	0.39	0.47	0.00	0.19	-0.09	1.47e-13	1.32e-11	MTS
MIR330;EML2	0.07	0.17	0.00	0.21	-0.11	1.60e-13	1.43e-11	MTS
DENND2C	0.02	0.12	0.00	0.17	-0.09	2.49e-13	2.20e-11	MTS
SSTR2	0.08	0.13	0.00	0.08	-0.05	2.92e-13	2.57e-11	MTS
CLGN	0.04	0.12	0.00	0.16	-0.08	3.29e-13	2.88e-11	MTS
TLK1	0.04	0.05	0.00	0.01	-0.01	3.80e-13	3.32e-11	MTS
CSF2RB	0.82	0.87	0.00	0.07	-0.05	4.21e-13	3.66e-11	MTS
ADAM21	0.46	0.61	0.01	0.22	-0.16	4.45e-13	3.84e-11	MTS
SYT6	0.05	0.11	0.00	0.12	-0.06	5.85e-13	5.01e-11	MTS
HLA-F	0.02	0.11	0.00	0.21	-0.10	5.85e-13	5.01e-11	MTS
NETO2	0.02	0.11	0.00	0.21	-0.10	6.20e-13	5.30e-11	MTS
HOXD1	0.01	0.08	0.00	0.15	-0.07	6.62e-13	5.63e-11	MTS
GRIA3	0.07	0.12	0.00	0.09	-0.05	7.25e-13	6.14e-11	MTS
VSNL1	0.05	0.09	0.00	0.07	-0.04	8.10e-13	6.81e-11	MTS
IL1RL2	0.55	0.65	0.01	0.17	-0.10	8.75e-13	7.33e-11	MTS
PYCR1	0.33	0.38	0.00	0.12	-0.05	1.12e-12	9.34e-11	MTS
GALT	0.04	0.07	0.00	0.08	-0.04	1.30e-12	1.08e-10	MTS
SFRS6	0.03	0.05	0.00	0.03	-0.02	1.53e-12	1.27e-10	MTS
DHX38;TXNL4B	0.23	0.31	0.00	0.17	-0.08	1.54e-12	1.27e-10	MTS
OASL	0.05	0.11	0.00	0.11	-0.06	1.72e-12	1.41e-10	MTS
C12orf72	0.05	0.08	0.00	0.06	-0.03	1.72e-12	1.41e-10	MTS
ATP5C1;KIN	0.05	0.07	0.00	0.03	-0.02	1.92e-12	1.57e-10	MTS
TLL1	0.03	0.09	0.00	0.14	-0.06	2.09e-12	1.70e-10	MTS
NA	0.30	0.43	0.01	0.19	-0.13	2.13e-12	1.73e-10	MTS
NEUROD1	0.04	0.09	0.00	0.11	-0.05	2.20e-12	1.77e-10	MTS
CAPG	0.57	0.65	0.00	0.12	-0.08	2.59e-12	2.08e-10	MTS
SLC9A2	0.03	0.09	0.00	0.14	-0.06	3.20e-12	2.56e-10	MTS
TAGAP	0.14	0.42	0.01	0.22	-0.28	3.64e-12	2.89e-10	MTS
CAB39	0.13	0.35	0.01	0.18	-0.22	3.69e-12	2.92e-10	MTS
NTNG1	0.03	0.04	0.00	0.01	-0.01	3.75e-12	2.96e-10	MTS
ERC2	0.08	0.15	0.00	0.15	-0.07	3.79e-12	2.97e-10	MTS
PDE1C	0.06	0.11	0.00	0.12	-0.05	4.38e-12	3.41e-10	MTS
MOS	0.08	0.20	0.01	0.16	-0.13	4.42e-12	3.44e-10	MTS
PFKL	0.05	0.08	0.00	0.07	-0.03	5.25e-12	4.06e-10	MTS
RPL36AL;MGAT2	0.02	0.02	0.00	0.00	-0.00	5.68e-12	4.37e-10	MTS
GLRA1	0.18	0.30	0.01	0.17	-0.12	6.79e-12	5.19e-10	MTS
NUP88;RPAIN	0.07	0.09	0.00	0.03	-0.01	8.85e-12	6.71e-10	MTS
DLX5	0.09	0.17	0.00	0.14	-0.08	1.51e-11	1.14e-9	MTS
RBP4	0.01	0.11	0.01	0.21	-0.10	1.58e-11	1.19e-9	MTS
CTAGE1	0.50	0.70	0.01	0.15	-0.20	1.69e-11	1.27e-9	MTS
TRRAP	0.09	0.10	0.00	0.03	-0.01	2.27e-11	1.70e-9	MTS
IQSEC1	0.08	0.27	0.01	0.21	-0.19	2.68e-11	1.99e-9	MTS
TRIM63	0.33	0.61	0.01	0.24	-0.28	2.95e-11	2.18e-9	MTS
NUDT14	0.18	0.30	0.01	0.20	-0.13	3.26e-11	2.40e-9	MTS
AGPAT9	0.03	0.09	0.00	0.12	-0.06	4.17e-11	3.04e-9	MTS
NOTCH4	0.30	0.49	0.01	0.16	-0.18	4.72e-11	3.42e-9	MTS
GNASAS;GNAS	0.15	0.50	0.01	0.09	-0.35	4.93e-11	3.56e-9	MTS
TFPI2	0.09	0.13	0.00	0.11	-0.04	5.61e-11	4.02e-9	MTS
DMD	0.15	0.19	0.00	0.11	-0.04	6.20e-11	4.42e-9	MTS
LDB3	0.72	0.76	0.00	0.09	-0.04	6.29e-11	4.47e-9	MTS
SSFA2	0.04	0.04	0.00	0.01	-0.00	7.45e-11	5.28e-9	MTS
HEATR5B;CCDC75	0.01	0.02	0.00	0.02	-0.01	8.66e-11	6.06e-9	MTS
LOC153684;C5orf39	0.06	0.10	0.00	0.10	-0.04	1.12e-10	7.82e-9	MTS
ZNF19	0.39	0.60	0.01	0.22	-0.21	1.14e-10	7.91e-9	MTS
C11orf35;RASSF7	0.02	0.02	0.00	0.01	-0.00	1.20e-10	8.27e-9	MTS
RBP1	0.02	0.17	0.01	0.21	-0.16	1.22e-10	8.39e-9	MTS
IL1A	0.09	0.14	0.00	0.13	-0.05	1.26e-10	8.65e-9	MTS
RNLS	0.04	0.11	0.00	0.16	-0.06	1.32e-10	9.02e-9	MTS
PTH2	0.13	0.17	0.00	0.11	-0.04	1.50e-10	1.01e-8	MTS
VWA1	0.04	0.18	0.01	0.21	-0.14	1.72e-10	1.15e-8	MTS
HS3ST3B1	0.04	0.10	0.00	0.16	-0.06	1.92e-10	1.28e-8	MTS
RAB34	0.08	0.13	0.00	0.11	-0.05	2.16e-10	1.44e-8	MTS
ADHFE1	0.05	0.12	0.00	0.15	-0.07	2.20e-10	1.46e-8	MTS
FMOD	0.17	0.28	0.01	0.14	-0.11	2.37e-10	1.57e-8	MTS
DMRT1	0.01	0.07	0.00	0.15	-0.06	2.37e-10	1.57e-8	MTS
WIF1	0.07	0.13	0.00	0.13	-0.06	2.66e-10	1.75e-8	MTS
NBLA00301;HAND2	0.03	0.09	0.00	0.13	-0.06	3.10e-10	2.03e-8	MTS
FLNC	0.02	0.07	0.00	0.13	-0.05	3.23e-10	2.11e-8	MTS
IL22	0.60	0.86	0.01	0.13	-0.26	3.39e-10	2.21e-8	MTS
IGSF9	0.08	0.12	0.00	0.05	-0.03	3.40e-10	2.21e-8	MTS
POU3F1	0.25	0.32	0.00	0.19	-0.07	3.42e-10	2.21e-8	MTS
NUDT12	0.07	0.13	0.00	0.14	-0.06	3.87e-10	2.50e-8	MTS
DHX58	0.10	0.16	0.00	0.15	-0.06	3.99e-10	2.56e-8	MTS
FAM20A	0.01	0.10	0.01	0.20	-0.09	4.08e-10	2.61e-8	MTS
MTUS1	0.04	0.06	0.00	0.04	-0.02	4.16e-10	2.65e-8	MTS
SEMA4G	0.77	0.83	0.00	0.10	-0.06	4.17e-10	2.65e-8	MTS
OSBPL5	0.93	0.94	0.00	0.02	-0.01	4.26e-10	2.70e-8	MTS
NLRP2	0.75	0.83	0.01	0.15	-0.08	4.35e-10	2.74e-8	MTS
APOBEC2	0.30	0.39	0.01	0.16	-0.10	4.51e-10	2.83e-8	MTS
TPSB2	0.62	0.68	0.00	0.16	-0.06	4.61e-10	2.89e-8	MTS
ZNF696	0.07	0.21	0.01	0.17	-0.14	5.10e-10	3.19e-8	MTS
ISYNA1	0.03	0.14	0.01	0.21	-0.12	5.21e-10	3.24e-8	MTS
ENPP5	0.01	0.06	0.00	0.13	-0.05	5.53e-10	3.44e-8	MTS
CHMP4C	0.05	0.20	0.01	0.16	-0.15	5.97e-10	3.70e-8	MTS
LPCAT3	0.01	0.01	0.00	0.01	-0.00	6.07e-10	3.75e-8	MTS
CCDC8	0.09	0.31	0.01	0.23	-0.22	6.11e-10	3.76e-8	MTS
ADSSL1	0.21	0.34	0.01	0.15	-0.13	6.27e-10	3.85e-8	MTS
AGT	0.48	0.58	0.01	0.18	-0.11	6.78e-10	4.15e-8	MTS
NA	0.04	0.09	0.00	0.11	-0.04	7.08e-10	4.32e-8	MTS
NSUN5	0.02	0.08	0.00	0.15	-0.06	7.09e-10	4.32e-8	MTS
ACTL6B	0.02	0.21	0.01	0.21	-0.19	7.29e-10	4.43e-8	MTS
FABP3	0.06	0.14	0.00	0.10	-0.08	9.69e-10	5.81e-8	MTS
PKN1	0.01	0.02	0.00	0.03	-0.01	9.91e-10	5.93e-8	MTS
HAPLN2	0.09	0.12	0.00	0.06	-0.03	1.03e-9	6.17e-8	MTS
ABCG2	0.10	0.47	0.01	0.25	-0.37	1.05e-9	6.25e-8	MTS
SOCS2	0.07	0.19	0.01	0.19	-0.12	1.14e-9	6.76e-8	MTS
BLOC1S3	0.53	0.66	0.01	0.17	-0.12	1.24e-9	7.32e-8	MTS
FGFBP1	0.13	0.19	0.00	0.13	-0.06	1.40e-9	8.23e-8	MTS
MGMT	0.06	0.17	0.01	0.19	-0.11	1.48e-9	8.68e-8	MTS
MLL2	0.64	0.74	0.01	0.15	-0.10	1.50e-9	8.76e-8	MTS
THEM5	0.22	0.30	0.01	0.15	-0.08	1.57e-9	9.13e-8	MTS
GH2	0.54	0.59	0.00	0.11	-0.04	1.72e-9	9.94e-8	MTS
WFDC6	0.65	0.79	0.01	0.18	-0.14	1.77e-9	1.02e-7	MTS
DMRT1	0.06	0.10	0.00	0.13	-0.05	1.78e-9	1.02e-7	MTS
DAPK1	0.14	0.36	0.01	0.20	-0.22	1.98e-9	1.13e-7	MTS
CXorf42	0.06	0.10	0.00	0.08	-0.05	2.02e-9	1.15e-7	MTS
NCOA4	0.06	0.13	0.00	0.18	-0.07	2.59e-9	1.46e-7	MTS
TMEM81	0.86	0.89	0.00	0.04	-0.02	2.78e-9	1.57e-7	MTS
GTF3C5	0.22	0.44	0.01	0.18	-0.22	2.84e-9	1.59e-7	MTS
VIL1	0.42	0.61	0.01	0.20	-0.19	2.88e-9	1.61e-7	MTS
GLMN;RPAP2	0.03	0.04	0.00	0.03	-0.01	2.98e-9	1.66e-7	MTS
ZNF335	0.03	0.07	0.00	0.09	-0.04	3.59e-9	1.98e-7	MTS
PKP4;CCDC148	0.11	0.19	0.00	0.09	-0.08	3.60e-9	1.98e-7	MTS
CYB5R1	0.08	0.12	0.00	0.10	-0.04	3.70e-9	2.03e-7	MTS
EIF3A	0.04	0.06	0.00	0.02	-0.02	4.45e-9	2.43e-7	MTS
ZDHHC14	0.02	0.02	0.00	0.01	-0.00	5.58e-9	3.04e-7	MTS
HPDL	0.07	0.11	0.00	0.10	-0.04	5.71e-9	3.10e-7	MTS
AIFM2	0.04	0.08	0.00	0.10	-0.04	5.86e-9	3.18e-7	MTS
PTENP1	0.03	0.07	0.00	0.08	-0.03	5.96e-9	3.21e-7	MTS
GALNTL5	0.20	0.28	0.01	0.19	-0.08	6.04e-9	3.25e-7	MTS
GRASP	0.02	0.10	0.01	0.16	-0.08	6.09e-9	3.27e-7	MTS
CNIH2	0.02	0.03	0.00	0.01	-0.00	6.74e-9	3.61e-7	MTS
TYMP	0.02	0.24	0.01	0.24	-0.22	6.87e-9	3.67e-7	MTS
RNF149	0.05	0.17	0.01	0.18	-0.12	8.20e-9	4.37e-7	MTS
C1QTNF3	0.32	0.39	0.01	0.16	-0.07	8.39e-9	4.46e-7	MTS
SLC2A11	0.04	0.07	0.00	0.08	-0.03	9.19e-9	4.86e-7	MTS
HNF4A	0.44	0.51	0.00	0.18	-0.07	9.69e-9	5.12e-7	MTS
PCDH7	0.03	0.08	0.00	0.12	-0.05	1.01e-8	5.31e-7	MTS
EMP1	0.05	0.07	0.00	0.05	-0.02	1.07e-8	5.61e-7	MTS
TMEM100	0.07	0.09	0.00	0.06	-0.02	1.14e-8	5.99e-7	MTS
C4orf35	0.34	0.59	0.01	0.20	-0.25	1.18e-8	6.13e-7	MTS
PLUNC	0.59	0.77	0.01	0.14	-0.17	1.18e-8	6.16e-7	MTS
DSN1	0.03	0.05	0.00	0.03	-0.01	1.19e-8	6.16e-7	MTS
GLUL	0.04	0.05	0.00	0.04	-0.01	1.21e-8	6.25e-7	MTS
FGFRL1	0.05	0.09	0.00	0.09	-0.04	1.25e-8	6.47e-7	MTS
SORT1	0.06	0.08	0.00	0.04	-0.02	1.26e-8	6.48e-7	MTS
MESTIT1;MEST	0.12	0.32	0.01	0.17	-0.20	1.40e-8	7.17e-7	MTS
ALX4	0.03	0.12	0.01	0.16	-0.09	1.42e-8	7.28e-7	MTS
CPNE8	0.05	0.09	0.00	0.10	-0.04	1.46e-8	7.46e-7	MTS
LAMA1	0.01	0.10	0.01	0.18	-0.09	1.51e-8	7.65e-7	MTS
C7orf13;RNF32	0.02	0.38	0.02	0.28	-0.35	1.65e-8	8.32e-7	MTS
BRI3	0.03	0.03	0.00	0.01	-0.00	1.70e-8	8.56e-7	MTS
MUC7	0.24	0.31	0.00	0.18	-0.06	1.83e-8	9.20e-7	MTS
MAPK8IP2	0.06	0.08	0.00	0.06	-0.02	1.87e-8	9.37e-7	MTS
GATA4	0.35	0.51	0.01	0.23	-0.16	2.08e-8	0.001042	MTS
LRRN4CL	0.16	0.20	0.00	0.11	-0.04	2.10e-8	0.001048	MTS
KCNQ1	0.02	0.09	0.01	0.14	-0.07	2.20e-8	0.001094	MTS
C1orf85	0.03	0.05	0.00	0.04	-0.01	2.27e-8	0.001128	MTS
KCNB1	0.09	0.13	0.00	0.13	-0.04	2.32e-8	0.00115	MTS
CALCA	0.13	0.23	0.01	0.13	-0.09	2.33e-8	0.00115	MTS
ARR3	0.48	0.76	0.01	0.19	-0.28	2.51e-8	0.001234	MTS
CRH	0.30	0.47	0.01	0.25	-0.17	2.87e-8	0.001399	MTS
PHLDA2	0.01	0.04	0.00	0.08	-0.03	2.92e-8	0.001419	MTS
XKR8	0.02	0.11	0.01	0.18	-0.08	2.96e-8	0.00144	MTS
B4GALNT3	0.03	0.06	0.00	0.09	-0.03	3.00e-8	0.001453	MTS
GJA4	0.04	0.12	0.01	0.14	-0.08	3.09e-8	0.001495	MTS
HEPACAM	0.18	0.24	0.00	0.17	-0.06	3.52e-8	0.001699	MTS
GNMT	0.04	0.11	0.01	0.15	-0.07	3.99e-8	0.001919	MTS
ERBB3	0.07	0.17	0.01	0.14	-0.10	4.02e-8	0.00193	MTS
NRG1	0.02	0.10	0.01	0.16	-0.08	4.06e-8	0.001943	MTS
RHOXF1	0.85	0.88	0.00	0.11	-0.04	4.25e-8	0.002031	MTS
C8orf86	0.05	0.08	0.00	0.04	-0.03	5.17e-8	0.002458	MTS
SLC25A35	0.03	0.04	0.00	0.01	-0.00	5.32e-8	0.002526	MTS
MRPL41;PNPLA7	0.01	0.06	0.00	0.12	-0.04	6.03e-8	0.002849	MTS
IGF2;IGF2AS;INS-IGF2	0.07	0.10	0.00	0.08	-0.03	6.38e-8	0.002996	MTS
RCAN3	0.02	0.04	0.00	0.03	-0.01	6.90e-8	0.00322	MTS
LY6G6C	0.71	0.78	0.01	0.15	-0.07	7.58e-8	0.003529	MTS
OAS1	0.08	0.24	0.01	0.19	-0.16	8.10e-8	0.003755	MTS
SCUBE3	0.05	0.06	0.00	0.04	-0.02	8.44e-8	0.0039	MTS
TM4SF5	0.17	0.23	0.01	0.12	-0.06	8.54e-8	0.003936	MTS
CYP1B1	0.04	0.14	0.01	0.17	-0.10	1.10e-7	0.004991	MTS
FOXF1	0.05	0.20	0.01	0.21	-0.15	1.10e-7	0.005011	MTS
CACNB2	0.01	0.08	0.00	0.18	-0.06	1.12e-7	0.005058	MTS
DAAM2	0.05	0.07	0.00	0.05	-0.02	1.13e-7	0.005124	MTS
HIGD2B;BBS4	0.05	0.07	0.00	0.06	-0.02	1.15e-7	0.005213	MTS
URB2;TAF5L	0.03	0.03	0.00	0.01	-0.00	1.16e-7	0.00522	MTS
LGALS7	0.54	0.58	0.00	0.13	-0.04	1.19e-7	0.005333	MTS
HLA-C	0.03	0.10	0.01	0.13	-0.07	1.27e-7	0.0057	MTS
GMFG	0.20	0.42	0.01	0.14	-0.22	1.28e-7	0.005754	MTS
GALR1	0.01	0.13	0.01	0.22	-0.12	1.29e-7	0.005758	MTS
ADRB3	0.02	0.19	0.01	0.21	-0.18	1.30e-7	0.005795	MTS
MORN5;NDUFA8	0.03	0.03	0.00	0.01	-0.00	1.38e-7	0.006151	MTS
HOXC5;HOXC4	0.02	0.06	0.00	0.11	-0.04	1.45e-7	0.006438	MTS
GLT8D2	0.07	0.11	0.00	0.10	-0.04	1.47e-7	0.006536	MTS
CCHCR1;TCF19	0.04	0.06	0.00	0.05	-0.02	1.63e-7	0.007206	MTS
KIAA0040	0.03	0.08	0.00	0.11	-0.05	1.77e-7	0.007789	MTS
SFRP5	0.05	0.08	0.00	0.10	-0.03	1.92e-7	0.008423	MTS
CHST4	0.24	0.48	0.01	0.26	-0.24	1.94e-7	0.00849	MTS
RBM39	0.02	0.03	0.00	0.01	-0.00	1.98e-7	0.008663	MTS
ARSA	0.04	0.06	0.00	0.07	-0.02	1.99e-7	0.008686	MTS
CRAMP1L	0.06	0.08	0.00	0.06	-0.02	2.12e-7	0.009246	MTS
EGR2	0.10	0.13	0.00	0.08	-0.03	2.19e-7	0.009504	MTS
OSTF1;C9orf95	0.28	0.47	0.01	0.23	-0.19	2.35e-7	0.01012	MTS
PRTFDC1	0.01	0.02	0.00	0.02	-0.01	2.45e-7	0.01052	MTS
CPSF3;ITGB1BP1	0.48	0.59	0.01	0.16	-0.11	2.90e-7	0.01243	MTS
KNCN	0.43	0.69	0.01	0.22	-0.25	3.07e-7	0.01314	MTS
MMP24	0.07	0.14	0.01	0.09	-0.07	3.11e-7	0.01329	MTS
NME6	0.04	0.10	0.01	0.14	-0.06	3.29e-7	0.01397	MTS
TRIM25	0.03	0.05	0.00	0.06	-0.02	3.29e-7	0.01397	MTS
ZNF350	0.03	0.04	0.00	0.01	-0.00	3.42e-7	0.01448	MTS
HLA-A	0.07	0.11	0.00	0.09	-0.04	3.76e-7	0.01592	MTS
DPYSL3	0.03	0.04	0.00	0.02	-0.01	4.07e-7	0.01714	MTS
PRPF31;TFPT	0.06	0.11	0.00	0.15	-0.05	4.09e-7	0.01717	MTS
G0S2	0.02	0.15	0.01	0.22	-0.13	4.12e-7	0.01726	MTS
PSENEN;U2AF1L4	0.04	0.04	0.00	0.01	-0.00	4.17e-7	0.01742	MTS
KIF6	0.01	0.06	0.00	0.11	-0.04	4.62e-7	0.01927	MTS
UNC45B	0.21	0.40	0.01	0.18	-0.19	4.69e-7	0.01951	MTS
GALNT3	0.36	0.47	0.01	0.16	-0.11	5.03e-7	0.02086	MTS
FBXO28	0.01	0.02	0.00	0.01	-0.01	5.35e-7	0.02208	MTS
HIST1H4D	0.02	0.06	0.00	0.13	-0.04	5.46e-7	0.02251	MTS
OR3A1	0.52	0.83	0.01	0.13	-0.31	5.47e-7	0.02251	MTS
XAGE5	0.28	0.53	0.01	0.24	-0.25	5.78e-7	0.02375	MTS
PTP4A3	0.55	0.64	0.01	0.20	-0.09	5.95e-7	0.0244	MTS
IL6ST	0.11	0.13	0.00	0.02	-0.02	6.03e-7	0.02469	MTS
C10orf35	0.12	0.21	0.01	0.14	-0.09	6.11e-7	0.02489	MTS
SDCCAG3;PMPCA	0.11	0.26	0.01	0.19	-0.14	6.39e-7	0.02599	MTS
JPH3	0.05	0.08	0.00	0.09	-0.03	6.75e-7	0.02741	MTS
HIST1H3F;HIST1H2BH	0.06	0.10	0.00	0.14	-0.04	7.03e-7	0.0285	MTS
DDAH2	0.02	0.05	0.00	0.07	-0.03	7.11e-7	0.02873	MTS
TYMS;C18orf56	0.04	0.05	0.00	0.04	-0.01	7.30e-7	0.02945	MTS
RDH8	0.17	0.45	0.01	0.20	-0.28	7.57e-7	0.03047	MTS
EPO	0.03	0.07	0.00	0.10	-0.04	7.74e-7	0.03111	MTS
SPOP	0.12	0.18	0.01	0.16	-0.06	7.87e-7	0.03153	MTS
PADI2	0.06	0.07	0.00	0.04	-0.01	7.90e-7	0.03156	MTS
NIT1;PFDN2	0.29	0.36	0.01	0.15	-0.07	8.20e-7	0.03271	MTS
FOXC2	0.07	0.09	0.00	0.07	-0.02	8.26e-7	0.03291	MTS
AANAT	0.32	0.37	0.00	0.11	-0.05	8.57e-7	0.03406	MTS
C3orf58	0.06	0.07	0.00	0.04	-0.01	8.82e-7	0.035	MTS
KLHDC4	0.76	0.79	0.00	0.07	-0.03	8.93e-7	0.03532	MTS
GABRG2	0.05	0.10	0.01	0.13	-0.06	9.31e-7	0.03676	MTS
SEL1L3	0.15	0.27	0.01	0.17	-0.12	9.34e-7	0.03683	MTS
PAK3	0.04	0.07	0.00	0.09	-0.03	9.46e-7	0.03716	MTS
DECR2	0.03	0.03	0.00	0.01	-0.00	0.001026	0.0402	MTS
PPP1R13B	0.03	0.04	0.00	0.03	-0.01	0.001072	0.04194	MTS
ADSSL1	0.11	0.21	0.01	0.17	-0.10	0.001077	0.04209	MTS
CTSO	0.03	0.05	0.00	0.04	-0.01	0.001102	0.04298	MTS
AIG1	0.03	0.03	0.00	0.01	-0.00	0.001106	0.04307	MTS
KBTBD8	0.04	0.05	0.00	0.03	-0.02	0.001175	0.04568	MTS
GSX1	0.02	0.04	0.00	0.09	-0.03	0.001257	0.04875	MTS
KIF17	0.02	0.12	0.01	0.18	-0.10	0.001327	0.05105	MTS
C14orf93	0.06	0.09	0.00	0.07	-0.03	0.001342	0.05154	MTS
GNMT	0.01	0.07	0.01	0.15	-0.05	0.001397	0.05357	MTS
NFATC1	0.01	0.04	0.00	0.10	-0.03	0.001409	0.05391	MTS
E2F1	0.02	0.02	0.00	0.00	-0.00	0.001441	0.05495	MTS
HS3ST1	0.04	0.12	0.01	0.18	-0.08	0.001481	0.0564	MTS
KLF4	0.04	0.07	0.00	0.10	-0.03	0.0015	0.05693	MTS
CXCR4	0.05	0.16	0.01	0.17	-0.10	0.001537	0.05823	MTS
ELAVL2	0.04	0.07	0.00	0.07	-0.02	0.001581	0.0597	MTS
FXYD5	0.03	0.06	0.00	0.10	-0.03	0.00164	0.06172	MTS
SQRDL	0.12	0.17	0.00	0.15	-0.04	0.001668	0.06265	MTS
CLEC3A	0.24	0.29	0.00	0.17	-0.05	0.001698	0.0636	MTS
SLURP1	0.43	0.49	0.01	0.17	-0.06	0.001701	0.0636	MTS
FOXRED1;SRPR	0.83	0.85	0.00	0.08	-0.03	0.002292	0.08553	MTS
LY9	0.24	0.46	0.01	0.20	-0.22	0.002419	0.09013	MTS
PIK3CA	0.04	0.06	0.00	0.02	-0.01	0.002424	0.09017	MTS
IFNG	0.64	0.72	0.01	0.19	-0.08	0.002496	0.09238	MTS
F13A1	0.09	0.26	0.01	0.17	-0.18	0.002515	0.09296	MTS
C11orf1;FDXACB1	0.04	0.05	0.00	0.01	-0.01	0.002544	0.09388	MTS
TSLP	0.05	0.13	0.01	0.14	-0.07	0.002608	0.09608	MTS
IPO7	0.03	0.04	0.00	0.01	-0.00	0.002644	0.09722	MTS
ITGA4	0.09	0.13	0.00	0.10	-0.03	0.002673	0.09815	MTS
LTBP2	0.02	0.12	0.01	0.17	-0.10	0.003128	0.1141	MTS
PAK7	0.03	0.05	0.00	0.10	-0.03	0.003215	0.1171	MTS
AVPR2	0.48	0.58	0.01	0.13	-0.09	0.003605	0.1309	MTS
CTDSP1	0.05	0.05	0.00	0.01	-0.00	0.003619	0.1312	MTS
PLEKHG6	0.02	0.15	0.01	0.20	-0.13	0.003856	0.1395	MTS
RUNX3	0.26	0.41	0.01	0.26	-0.15	0.003912	0.1413	MTS
PTGS1	0.01	0.05	0.00	0.11	-0.03	0.003964	0.1428	MTS
CTSL2	0.07	0.11	0.00	0.16	-0.05	0.003982	0.1432	MTS
PSMA3	0.03	0.04	0.00	0.03	-0.01	0.004119	0.1476	MTS
LPAR1	0.03	0.07	0.00	0.15	-0.04	0.004222	0.1511	MTS
FOXD1	0.06	0.16	0.01	0.18	-0.10	0.004366	0.1557	MTS
CEP250	0.03	0.04	0.00	0.01	-0.01	0.004464	0.159	MTS
CDH26	0.72	0.83	0.01	0.11	-0.11	0.004476	0.1592	MTS
MAP1A	0.54	0.72	0.01	0.16	-0.19	0.004609	0.1636	MTS
HIST1H2AH;HIST1H2BK	0.06	0.10	0.00	0.13	-0.04	0.004837	0.1714	MTS
HLA-DRA	0.33	0.70	0.02	0.19	-0.37	0.005157	0.1825	MTS
SMARCD3	0.03	0.04	0.00	0.02	-0.01	0.005313	0.1877	MTS
NA	0.04	0.04	0.00	0.01	-0.00	0.005598	0.1975	MTS
C13orf33	0.30	0.37	0.01	0.25	-0.07	0.005621	0.198	MTS
SHC3	0.04	0.06	0.00	0.04	-0.01	0.005646	0.1986	MTS
CIITA	0.16	0.21	0.00	0.09	-0.05	0.005732	0.2013	MTS
FAM151B	0.04	0.07	0.00	0.09	-0.03	0.005757	0.2018	MTS
EDEM3	0.02	0.02	0.00	0.01	-0.00	0.006008	0.2103	MTS
SLC17A7	0.05	0.08	0.00	0.06	-0.02	0.006455	0.2249	MTS
SUPT4H1	0.03	0.05	0.00	0.06	-0.02	0.006824	0.237	MTS
FGF3	0.02	0.08	0.01	0.12	-0.06	0.007107	0.2465	MTS
PNKD;TMBIM1	0.03	0.07	0.01	0.13	-0.05	0.007745	0.2678	MTS
WDR41	0.31	0.57	0.01	0.17	-0.26	0.007864	0.2715	MTS
LIAS;RPL9	0.06	0.08	0.00	0.07	-0.02	0.007906	0.2725	MTS
FRK	0.24	0.58	0.02	0.24	-0.34	0.008172	0.2813	MTS
VWC2	0.03	0.11	0.01	0.15	-0.08	0.008353	0.287	MTS
VDR	0.02	0.04	0.00	0.07	-0.02	0.008518	0.2923	MTS
ENTPD8	0.03	0.05	0.00	0.09	-0.02	0.008702	0.2981	MTS
QARS1	0.03	0.04	0.00	0.01	-0.01	0.009246	0.3158	MTS
PLEKHF1	0.06	0.10	0.00	0.08	-0.04	0.0094	0.3206	MTS
GABRB1	0.04	0.12	0.01	0.18	-0.08	0.009599	0.3269	MTS
GALNT5	0.11	0.12	0.00	0.05	-0.01	0.009874	0.3357	MTS
DKK1	0.09	0.17	0.01	0.20	-0.08	0.01011	0.3422	MTS
ARHGEF7	0.03	0.04	0.00	0.04	-0.01	0.0102	0.3446	MTS
HLA-F	0.06	0.14	0.01	0.20	-0.09	0.01133	0.3818	MTS
RAB37;CD300LF	0.52	0.72	0.01	0.18	-0.20	0.01145	0.3852	MTS
NFYC;NFYC-AS1	0.11	0.15	0.00	0.09	-0.04	0.01154	0.3877	MTS
IGFBP5	0.04	0.05	0.00	0.03	-0.01	0.01158	0.3885	MTS
XPNPEP1	0.19	0.25	0.01	0.10	-0.06	0.01165	0.3902	MTS
OR1A1	0.58	0.75	0.01	0.20	-0.17	0.01181	0.3948	MTS
BMS1	0.23	0.48	0.02	0.27	-0.25	0.01183	0.3948	MTS
VSIG4	0.42	0.75	0.02	0.23	-0.33	0.01184	0.3948	MTS
BCMO1	0.05	0.07	0.00	0.05	-0.02	0.0121	0.4031	MTS
KBTBD8	0.05	0.06	0.00	0.04	-0.01	0.01246	0.4144	MTS
HGF	0.06	0.08	0.00	0.07	-0.02	0.0125	0.4151	MTS
SERPINA1	0.40	0.44	0.00	0.17	-0.05	0.01318	0.4369	MTS
CELSR1	0.02	0.04	0.00	0.05	-0.02	0.01337	0.4427	MTS
CMAS	0.07	0.08	0.00	0.03	-0.01	0.01386	0.4574	MTS
MIF4GD	0.01	0.01	0.00	0.01	-0.00	0.01404	0.4626	MTS
LGALS3	0.02	0.06	0.00	0.16	-0.04	0.01429	0.4701	MTS
STXBP3	0.03	0.04	0.00	0.02	-0.01	0.01533	0.5038	MTS
C6orf141	0.04	0.05	0.00	0.07	-0.02	0.0154	0.5054	MTS
FAM101A	0.22	0.26	0.00	0.15	-0.04	0.01543	0.5057	MTS
CTSB	0.06	0.07	0.00	0.04	-0.01	0.01548	0.5065	MTS
ARAP3	0.37	0.50	0.01	0.13	-0.13	0.01586	0.518	MTS
GDNF	0.04	0.17	0.01	0.18	-0.13	0.01625	0.53	MTS
ADO	0.02	0.02	0.00	0.01	-0.00	0.01731	0.5631	MTS
SLC12A7	0.03	0.08	0.01	0.14	-0.06	0.01757	0.5708	MTS
PPEF1	0.61	0.80	0.01	0.18	-0.19	0.0187	0.6064	MTS
CCDC138	0.03	0.04	0.00	0.01	-0.01	0.01884	0.6102	MTS
MYCL1	0.11	0.21	0.01	0.13	-0.09	0.01891	0.6116	MTS
NEFH	0.06	0.23	0.02	0.24	-0.17	0.02059	0.6631	MTS
TRAF3	0.04	0.12	0.01	0.14	-0.07	0.0209	0.6723	MTS
DLX3	0.03	0.05	0.00	0.06	-0.02	0.02183	0.6991	MTS
MIER3	0.08	0.10	0.00	0.02	-0.01	0.0225	0.7193	MTS
RPS4X	0.03	0.05	0.00	0.06	-0.02	0.02263	0.7225	MTS
ST8SIA5	0.04	0.17	0.01	0.19	-0.13	0.02303	0.7343	MTS
CENPA	0.03	0.06	0.00	0.08	-0.02	0.02462	0.7828	MTS
NAV1	0.16	0.23	0.01	0.15	-0.07	0.02479	0.7872	MTS
BCAT2	0.04	0.09	0.01	0.13	-0.04	0.02538	0.8048	MTS
HAPLN3	0.02	0.05	0.00	0.09	-0.03	0.02623	0.8303	MTS
ERBB3	0.19	0.24	0.01	0.12	-0.05	0.02642	0.8353	MTS
ACAA1;MYD88	0.02	0.05	0.00	0.08	-0.03	0.02653	0.8375	MTS
EML2	0.05	0.13	0.01	0.19	-0.08	0.02699	0.8497	MTS
SLC40A1	0.03	0.04	0.00	0.06	-0.02	0.02751	0.8649	MTS
CPVL	0.03	0.04	0.00	0.07	-0.02	0.02854	0.8948	MTS
STX11	0.02	0.04	0.00	0.09	-0.02	0.02912	0.9117	MTS
RNF207	0.05	0.30	0.02	0.24	-0.24	0.02919	0.9126	MTS
RASD2	0.07	0.09	0.00	0.10	-0.03	0.03016	0.9405	MTS
ZACN	0.20	0.33	0.01	0.17	-0.14	0.03031	0.9437	MTS
CPNE6	0.45	0.48	0.00	0.14	-0.04	0.03062	0.9522	MTS
RFESD	0.09	0.15	0.01	0.14	-0.06	0.03192	0.991	MTS
XAF1	0.04	0.15	0.01	0.15	-0.11	0.03407	1.056	MTS
STAC2	0.03	0.05	0.00	0.08	-0.02	0.03712	1.145	MTS
C14orf132	0.06	0.08	0.00	0.07	-0.02	0.03719	1.145	MTS
ACTG1	0.04	0.18	0.01	0.21	-0.14	0.03725	1.145	MTS
RET	0.02	0.05	0.00	0.12	-0.03	0.03746	1.151	MTS
HPSE	0.05	0.17	0.01	0.19	-0.12	0.03804	1.167	MTS
PPP1R3A	0.21	0.45	0.02	0.25	-0.25	0.03838	1.175	MTS
IL17RA	0.02	0.05	0.00	0.12	-0.03	0.03912	1.197	MTS
PGM2	0.04	0.04	0.00	0.01	-0.00	0.03953	1.208	MTS
ADAMTS15	0.03	0.06	0.00	0.07	-0.02	0.04147	1.263	MTS
ADRA2A	0.06	0.10	0.00	0.12	-0.03	0.04243	1.291	MTS
SACM1L	0.01	0.05	0.00	0.08	-0.04	0.04254	1.292	MTS
ADAMTS14	0.06	0.07	0.00	0.04	-0.02	0.04297	1.302	MTS
PCOLCE	0.36	0.56	0.02	0.21	-0.19	0.04349	1.316	MTS
AEBP1	0.02	0.06	0.00	0.13	-0.03	0.04481	1.354	MTS
ARFGAP1	0.16	0.26	0.01	0.14	-0.10	0.04553	1.374	MTS
TMEM11	0.07	0.11	0.00	0.08	-0.04	0.04642	1.399	MTS
OVOL2	0.04	0.11	0.01	0.13	-0.07	0.0465	1.4	MTS
ZNF296	0.02	0.05	0.00	0.13	-0.03	0.04725	1.42	MTS
ANXA2	0.06	0.16	0.01	0.16	-0.10	0.04999	1.501	MTS
HIST1H3C;HIST1H2BB	0.05	0.08	0.00	0.12	-0.03	0.05026	1.507	MTS
STXBP2	0.05	0.11	0.01	0.11	-0.07	0.05161	1.545	MTS
ILF3;LOC147727	0.03	0.04	0.00	0.03	-0.01	0.05235	1.565	MTS
APEH	0.02	0.04	0.00	0.05	-0.02	0.05447	1.624	MTS
NA	0.28	0.32	0.00	0.15	-0.04	0.05469	1.629	MTS
SLC2A11	0.09	0.18	0.01	0.18	-0.09	0.05853	1.737	MTS
C14orf105	0.14	0.21	0.01	0.12	-0.06	0.05857	1.737	MTS
GREM1	0.06	0.18	0.01	0.19	-0.12	0.06048	1.792	MTS
PRR22	0.91	0.92	0.00	0.03	-0.01	0.06076	1.797	MTS
CARD11	0.22	0.38	0.02	0.23	-0.16	0.06085	1.798	MTS
RERG	0.04	0.07	0.00	0.12	-0.03	0.06108	1.802	MTS
LOC729991-MEF2B;RFXANK;LOC729991	0.06	0.07	0.00	0.04	-0.01	0.06494	1.909	MTS
HOXB9	0.05	0.07	0.00	0.08	-0.02	0.06541	1.92	MTS
ZNF23	0.05	0.07	0.00	0.07	-0.02	0.06585	1.93	MTS
DNAJC27	0.02	0.02	0.00	0.01	-0.00	0.066	1.932	MTS
DOCK8;C9orf66	0.09	0.22	0.01	0.21	-0.13	0.06735	1.969	MTS
MDFI	0.07	0.09	0.00	0.06	-0.01	0.0696	2.032	MTS
RAB32	0.06	0.14	0.01	0.15	-0.08	0.06979	2.034	MTS
VWA5A	0.04	0.05	0.00	0.01	-0.01	0.06983	2.034	MTS
HIST1H3F;HIST1H2BH	0.03	0.06	0.00	0.09	-0.02	0.07085	2.058	MTS
ASB4	0.71	0.76	0.00	0.18	-0.05	0.07091	2.058	MTS
MTL5	0.02	0.06	0.00	0.10	-0.03	0.07316	2.117	MTS
NEFL	0.03	0.10	0.01	0.15	-0.07	0.07391	2.136	MTS
MGST2	0.06	0.08	0.00	0.09	-0.02	0.07411	2.139	MTS
CYP24A1	0.03	0.11	0.01	0.12	-0.07	0.07543	2.172	MTS
TRIM17	0.07	0.09	0.00	0.08	-0.02	0.07617	2.19	MTS
LRP2	0.03	0.04	0.00	0.04	-0.01	0.07966	2.288	MTS
PFKFB1	0.42	0.69	0.02	0.20	-0.27	0.08025	2.302	MTS
COMMD5	0.02	0.02	0.00	0.01	-0.00	0.08265	2.367	MTS
BIRC3	0.07	0.11	0.01	0.13	-0.04	0.08294	2.373	MTS
SLC18A2	0.11	0.26	0.01	0.21	-0.15	0.08448	2.408	MTS
FASLG	0.71	0.80	0.01	0.16	-0.09	0.08558	2.433	MTS
TPO	0.79	0.83	0.00	0.15	-0.04	0.08696	2.469	MTS
C14orf33;KTN1	0.07	0.09	0.00	0.05	-0.02	0.09002	2.553	MTS
SIGLEC10	0.07	0.22	0.01	0.15	-0.15	0.09235	2.608	MTS
HELB	0.02	0.05	0.00	0.12	-0.04	0.09245	2.608	MTS
RNH1	0.31	0.36	0.01	0.16	-0.05	0.09357	2.637	MTS
IDH1	0.05	0.07	0.00	0.05	-0.02	0.09775	2.744	MTS
RNF125	0.05	0.10	0.01	0.16	-0.05	0.09814	2.752	MTS
BACE2	0.04	0.05	0.00	0.02	-0.01	0.09932	2.781	MTS
SIX3	0.03	0.04	0.00	0.05	-0.01	0.1009	2.821	MTS
GEMIN8	0.05	0.09	0.00	0.14	-0.03	0.101	2.821	MTS
PTCH1	0.04	0.04	0.00	0.01	-0.00	0.1031	2.877	MTS
INSIG2	0.03	0.04	0.00	0.02	-0.01	0.1041	2.9	MTS
APOA5	0.40	0.64	0.02	0.19	-0.24	0.1044	2.906	MTS
PEX5L	0.04	0.06	0.00	0.07	-0.02	0.1061	2.949	MTS
CBFA2T3	0.43	0.48	0.01	0.17	-0.05	0.1155	3.199	MTS
CRYBA2	0.01	0.03	0.00	0.09	-0.02	0.1314	3.63	MTS
NUDT16	0.03	0.04	0.00	0.07	-0.02	0.1378	3.801	MTS
MNDA	0.16	0.36	0.02	0.22	-0.20	0.1388	3.825	MTS
SEMA5A	0.08	0.33	0.02	0.26	-0.24	0.1405	3.861	MTS
KLF16	0.06	0.07	0.00	0.07	-0.02	0.1406	3.861	MTS
HIC1	0.02	0.02	0.00	0.01	-0.00	0.1406	3.861	MTS
PXDN	0.04	0.05	0.00	0.08	-0.02	0.1439	3.947	MTS
KRTCAP2;TRIM46	0.02	0.03	0.00	0.02	-0.01	0.1447	3.963	MTS
DLG2	0.24	0.44	0.02	0.22	-0.20	0.1479	4.046	MTS
ARIH2	0.66	0.80	0.01	0.11	-0.14	0.1523	4.161	MTS
SOX17	0.33	0.39	0.01	0.20	-0.06	0.1567	4.266	MTS
PYCARD	0.04	0.11	0.01	0.12	-0.07	0.1568	4.266	MTS
NOX4	0.04	0.05	0.00	0.06	-0.01	0.1569	4.266	MTS
IQCF2	0.16	0.28	0.01	0.17	-0.11	0.1616	4.388	MTS
MECOM	0.05	0.06	0.00	0.01	-0.01	0.1641	4.451	MTS
ARSA	0.04	0.05	0.00	0.03	-0.01	0.1643	4.451	MTS
ISYNA1	0.01	0.03	0.00	0.05	-0.01	0.1693	4.57	MTS
P2RX5	0.24	0.35	0.01	0.17	-0.11	0.1845	4.958	MTS
SYNGR1	0.04	0.04	0.00	0.01	-0.00	0.1851	4.966	MTS
SLC20A2;C8orf40	0.64	0.74	0.01	0.14	-0.10	0.1869	5.003	MTS
ADCY1	0.07	0.21	0.01	0.17	-0.14	0.1988	5.31	MTS
FCGR3B	0.32	0.60	0.02	0.21	-0.29	0.2004	5.346	MTS
FGF20	0.06	0.17	0.01	0.16	-0.11	0.2149	5.714	MTS
KLK10	0.02	0.12	0.01	0.16	-0.10	0.217	5.761	MTS
EPO	0.04	0.25	0.02	0.22	-0.21	0.2178	5.775	MTS
ATM;NPAT	0.04	0.06	0.00	0.02	-0.01	0.233	6.161	MTS
NOG	0.02	0.03	0.00	0.01	-0.01	0.2331	6.161	MTS
ALDOC	0.04	0.06	0.00	0.07	-0.02	0.236	6.23	MTS
FXYD7	0.03	0.11	0.01	0.17	-0.09	0.2387	6.293	MTS
CTDSPL	0.03	0.05	0.00	0.07	-0.02	0.2421	6.375	MTS
NUP54	0.05	0.07	0.00	0.06	-0.03	0.2486	6.532	MTS
CCDC64	0.02	0.02	0.00	0.01	-0.00	0.2491	6.536	MTS
HIST1H3I	0.04	0.06	0.00	0.12	-0.03	0.252	6.604	MTS
OR1A2	0.22	0.33	0.01	0.16	-0.10	0.2596	6.79	MTS
CCR6	0.10	0.34	0.02	0.18	-0.24	0.2613	6.826	MTS
RASA2	0.05	0.05	0.00	0.02	-0.01	0.2617	6.828	MTS
NACC2	0.09	0.24	0.01	0.16	-0.15	0.2733	7.115	MTS
PLIN2	0.04	0.11	0.01	0.16	-0.07	0.2835	7.364	MTS
HSPB2	0.25	0.28	0.01	0.09	-0.03	0.2856	7.409	MTS
GPR172A;FBXL6	0.18	0.41	0.01	0.16	-0.23	0.2879	7.46	MTS
TRIP13;BRD9	0.04	0.05	0.00	0.03	-0.01	0.2939	7.606	MTS
TMEM38A	0.04	0.05	0.00	0.01	-0.00	0.3012	7.761	MTS
C6orf165	0.04	0.06	0.00	0.07	-0.02	0.3013	7.761	MTS
NMI	0.10	0.13	0.00	0.11	-0.03	0.305	7.849	MTS
PTPRO	0.03	0.04	0.00	0.02	-0.01	0.3054	7.851	MTS
ZNF471	0.03	0.05	0.00	0.06	-0.02	0.3077	7.901	MTS
NA	0.03	0.06	0.00	0.08	-0.03	0.3148	8.065	MTS
FAM180A	0.31	0.40	0.01	0.24	-0.09	0.323	8.257	MTS
ITGA5	0.04	0.05	0.00	0.02	-0.02	0.3274	8.358	MTS
GALR1	0.03	0.16	0.02	0.22	-0.13	0.3365	8.572	MTS
PDE5A	0.07	0.10	0.01	0.08	-0.04	0.337	8.575	MTS
LMX1B	0.02	0.07	0.01	0.13	-0.05	0.3416	8.683	MTS
HPS1	0.02	0.05	0.00	0.09	-0.02	0.3444	8.739	MTS
SLC27A4	0.02	0.02	0.00	0.01	-0.00	0.3446	8.739	MTS
MAGEB4	0.27	0.51	0.02	0.24	-0.24	0.3529	8.939	MTS
SLC25A22	0.04	0.05	0.00	0.04	-0.01	0.3657	9.243	MTS
NTRK2	0.08	0.26	0.02	0.21	-0.18	0.3686	9.306	MTS
AKT1S1;TBC1D17	0.03	0.04	0.00	0.01	-0.00	0.3739	9.427	MTS
SPPL3	0.04	0.04	0.00	0.02	-0.01	0.375	9.447	MTS
MARS	0.39	0.63	0.02	0.20	-0.24	0.3834	9.647	MTS
C10orf55;PLAU	0.06	0.10	0.01	0.09	-0.04	0.3902	9.806	MTS
ADCY4	0.05	0.10	0.01	0.11	-0.05	0.4181	0.0104	MTS
TRAF3IP2	0.03	0.06	0.00	0.09	-0.03	0.4232	0.0106	MTS
CAD	0.09	0.15	0.01	0.14	-0.05	0.4282	0.0107	MTS
C8orf41	0.04	0.05	0.00	0.04	-0.01	0.4286	0.0107	MTS
ADORA2B	0.01	0.02	0.00	0.04	-0.01	0.4311	0.0107	MTS
PCMTD2	0.04	0.04	0.00	0.04	-0.01	0.4378	0.0109	MTS
CRAT;PPP2R4	0.04	0.04	0.00	0.01	-0.00	0.4414	0.0109	MTS
TMCO6	0.03	0.06	0.00	0.12	-0.03	0.4428	0.0110	MTS
MATN2	0.33	0.36	0.01	0.12	-0.03	0.4496	0.0111	MTS
DAB2	0.08	0.16	0.01	0.14	-0.08	0.456	0.0113	MTS
FKBP11	0.03	0.06	0.00	0.05	-0.02	0.4566	0.0113	MTS
DFNB31	0.03	0.05	0.00	0.06	-0.02	0.4646	0.0114	MTS
DUSP1	0.04	0.04	0.00	0.01	-0.00	0.4688	0.0115	MTS
CLGN	0.04	0.06	0.00	0.07	-0.01	0.4697	0.0115	MTS
C14orf33;KTN1	0.06	0.16	0.01	0.16	-0.10	0.4704	0.0115	MTS
UPB1;C22orf45	0.51	0.64	0.01	0.17	-0.13	0.4718	0.0115	MTS
NAALAD2	0.04	0.06	0.00	0.08	-0.02	0.478	0.0117	MTS
2010-03-01	0.02	0.06	0.01	0.09	-0.03	0.4782	0.0117	MTS
PEX5	0.32	0.33	0.00	0.08	-0.02	0.4804	0.0117	MTS
LOC93622	0.04	0.05	0.00	0.05	-0.01	0.4838	0.0118	MTS
HOXC5;HOXC4;HOXC6	0.04	0.11	0.01	0.12	-0.06	0.4855	0.0118	MTS
PCDH12	0.40	0.52	0.01	0.12	-0.12	0.4867	0.0118	MTS
MGMT	0.17	0.32	0.02	0.21	-0.16	0.4951	0.0120	MTS
CCDC121;GPN1	0.04	0.04	0.00	0.02	-0.01	0.4966	0.0120	MTS
YBX2	0.01	0.02	0.00	0.06	-0.01	0.4994	0.0121	MTS
ACVR1C	0.04	0.14	0.01	0.15	-0.10	0.5002	0.0121	MTS
PGRMC2	0.03	0.03	0.00	0.01	-0.00	0.5048	0.0122	MTS
CAV1	0.03	0.05	0.00	0.06	-0.01	0.5137	0.0124	MTS
CHRDL1	0.05	0.08	0.00	0.12	-0.03	0.5185	0.0124	MTS
VAV1	0.48	0.63	0.01	0.14	-0.15	0.5221	0.0125	MTS
UCP2	0.20	0.24	0.01	0.06	-0.05	0.5255	0.0126	MTS
TAF6;CNPY4	0.04	0.06	0.00	0.07	-0.01	0.531	0.0127	MTS
C9orf7	0.06	0.11	0.01	0.10	-0.05	0.5322	0.0127	MTS
FUT1;FGF21	0.45	0.49	0.00	0.17	-0.04	0.5414	0.0129	MTS
ENOSF1	0.07	0.12	0.01	0.14	-0.05	0.5493	0.0131	MTS
C6orf208;C6orf122	0.88	0.89	0.00	0.06	-0.01	0.5556	0.0132	MTS
TP53I11	0.03	0.05	0.00	0.08	-0.02	0.5588	0.0132	MTS
PCNX	0.03	0.05	0.00	0.04	-0.02	0.5607	0.0133	MTS
TBCD	0.09	0.17	0.01	0.13	-0.08	0.5625	0.0133	MTS
SDC4	0.01	0.03	0.00	0.08	-0.02	0.5784	0.0136	MTS
UGT1A7;UGT1A8;UGT1A9;UGT1A10	0.58	0.66	0.01	0.22	-0.07	0.5806	0.0137	MTS
EIF2S3	0.11	0.18	0.01	0.08	-0.07	0.5872	0.0138	MTS
KLHL35	0.58	0.64	0.01	0.13	-0.06	0.5889	0.0138	MTS
SPRR1A	0.15	0.18	0.00	0.11	-0.03	0.5934	0.0139	MTS
CRLF1	0.01	0.03	0.00	0.06	-0.02	0.5942	0.0139	MTS
MRS2	0.02	0.03	0.00	0.03	-0.01	0.5959	0.0139	MTS
AQP5	0.25	0.43	0.02	0.21	-0.18	0.6124	0.0143	MTS
RPS19BP1	0.04	0.05	0.00	0.01	-0.00	0.6206	0.0145	MTS
MAL	0.02	0.06	0.01	0.14	-0.04	0.627	0.0146	MTS
PLA2G7	0.01	0.04	0.00	0.11	-0.02	0.6321	0.0147	MTS
UNKL	0.05	0.07	0.00	0.05	-0.01	0.6516	0.0151	MTS
C4BPB	0.43	0.55	0.01	0.18	-0.13	0.6682	0.0154	MTS
APBA2	0.51	0.74	0.01	0.14	-0.24	0.6852	0.0158	MTS
DDX6	0.06	0.08	0.00	0.05	-0.02	0.686	0.0158	MTS
SPARC	0.04	0.05	0.00	0.04	-0.01	0.706	0.0162	MTS
PRDM4	0.02	0.02	0.00	0.01	-0.00	0.7088	0.0163	MTS
TMEM92	0.17	0.28	0.01	0.15	-0.10	0.7166	0.0164	MTS
DGCR8	0.03	0.04	0.00	0.02	-0.00	0.7169	0.0164	MTS
LTBP3	0.05	0.06	0.00	0.03	-0.01	0.726	0.0166	MTS
XKR6	0.04	0.09	0.01	0.14	-0.05	0.7299	0.0167	MTS
SH3YL1;ACP1	0.02	0.03	0.00	0.06	-0.01	0.732	0.0167	MTS
CORO1A	0.03	0.03	0.00	0.01	-0.00	0.7392	0.0168	MTS
ANKRD42	0.03	0.03	0.00	0.01	-0.00	0.7497	0.0171	MTS
TLL1	0.06	0.14	0.01	0.16	-0.08	0.7774	0.0176	MTS
GABRE	0.37	0.67	0.02	0.22	-0.31	0.7858	0.0178	MTS
FBXL22	0.44	0.53	0.01	0.14	-0.10	0.7919	0.0179	MTS
C14orf21;DHRS1	0.03	0.04	0.00	0.05	-0.01	0.7991	0.0181	MTS
PLA2G12A	0.07	0.08	0.00	0.02	-0.01	0.7991	0.0181	MTS
RPL10A	0.03	0.05	0.00	0.10	-0.02	0.8324	0.0187	MTS
NRD1	0.03	0.03	0.00	0.01	-0.00	0.836	0.0188	MTS
MSX1	0.07	0.12	0.01	0.12	-0.06	0.8444	0.0189	MTS
CPZ	0.01	0.04	0.01	0.11	-0.03	0.8707	0.0195	MTS
PHF10	0.04	0.05	0.00	0.05	-0.01	0.8743	0.0195	MTS
TFF2	0.40	0.60	0.02	0.19	-0.19	0.8899	0.0199	MTS
ACSBG1	0.30	0.48	0.02	0.17	-0.18	0.8905	0.0199	MTS
FLVCR2	0.04	0.04	0.00	0.02	-0.00	0.8996	0.0200	MTS
TCN1	0.28	0.57	0.02	0.22	-0.29	0.9642	0.0214	MTS
SST	0.11	0.19	0.01	0.19	-0.08	0.9794	0.0217	MTS
DES	0.04	0.08	0.01	0.13	-0.04	0.992	0.0219	MTS
H2AFY2	0.04	0.05	0.00	0.04	-0.01	1.004	0.0222	MTS
NAA50;ATP6V1A	0.05	0.06	0.00	0.04	-0.01	1.011	0.0223	MTS
SH3GL2	0.04	0.06	0.00	0.11	-0.02	1.013	0.0223	MTS
GDF7	0.02	0.04	0.00	0.09	-0.02	1.027	0.0226	MTS
SUV420H2	0.01	0.02	0.00	0.02	-0.00	1.037	0.0228	MTS
GRWD1	0.03	0.04	0.00	0.03	-0.01	1.055	0.0232	MTS
PTK7	0.06	0.08	0.00	0.03	-0.02	1.057	0.0232	MTS
BCAS1	0.28	0.53	0.02	0.18	-0.25	1.068	0.0234	MTS
RCAN3	0.04	0.08	0.01	0.10	-0.04	1.088	0.0237	MTS
C11orf9;DKFZP434K028	0.67	0.78	0.01	0.17	-0.11	1.105	0.0241	MTS
CLIC2	0.09	0.14	0.01	0.10	-0.05	1.107	0.0241	MTS
PAH	0.04	0.07	0.01	0.11	-0.03	1.116	0.0243	MTS
SCD	0.03	0.04	0.00	0.02	-0.01	1.126	0.0245	MTS
GFI1B	0.03	0.13	0.01	0.14	-0.10	1.128	0.0245	MTS
BBS5	0.05	0.06	0.00	0.05	-0.01	1.143	0.0248	MTS
MBNL2	0.12	0.22	0.01	0.13	-0.10	1.161	0.0251	MTS
RPL36AL;MGAT2	0.06	0.11	0.01	0.08	-0.05	1.161	0.0251	MTS
SLC12A8	0.12	0.20	0.01	0.13	-0.08	1.163	0.0251	MTS
C2orf7;CCT7	0.02	0.02	0.00	0.04	-0.01	1.167	0.0252	MTS
PRC1	0.01	0.01	0.00	0.00	-0.00	1.171	0.0252	MTS
MMP16	0.04	0.04	0.00	0.01	-0.00	1.192	0.0256	MTS
USP6NL	0.03	0.03	0.00	0.01	-0.00	1.24	0.0266	MTS
MORG1;MAN2B1	0.05	0.06	0.00	0.05	-0.01	1.241	0.0266	MTS
ATP6V1G2;NFKBIL1	0.76	0.81	0.01	0.07	-0.05	1.261	0.0270	MTS
LTK	0.03	0.04	0.00	0.05	-0.01	1.272	0.0272	MTS
NPBWR2	0.80	0.83	0.00	0.12	-0.03	1.291	0.0276	MTS
GLRA1	0.04	0.18	0.02	0.21	-0.14	1.309	0.0278	MTS
DDX52	0.02	0.03	0.00	0.01	-0.00	1.322	0.0281	MTS
KIAA1199	0.06	0.06	0.00	0.03	-0.01	1.334	0.0283	MTS
SPRR1A	0.22	0.41	0.02	0.20	-0.19	1.34	0.0284	MTS
NFKBIZ;FAM55C	0.05	0.06	0.00	0.07	-0.02	1.356	0.0287	MTS
MARCKS	0.03	0.03	0.00	0.01	-0.00	1.362	0.0288	MTS
HOXA5	0.05	0.15	0.01	0.14	-0.10	1.365	0.0288	MTS
TNNT1	0.15	0.43	0.02	0.22	-0.28	1.386	0.0292	MTS
RTP1	0.17	0.22	0.01	0.11	-0.05	1.386	0.0292	MTS
DSC1	0.39	0.65	0.02	0.23	-0.26	1.4	0.0294	MTS
MMP14	0.05	0.07	0.00	0.07	-0.01	1.418	0.0298	MTS
C11orf68;DRAP1	0.11	0.17	0.01	0.10	-0.06	1.434	0.0301	MTS
GALNT4;WDR51B	0.06	0.11	0.01	0.10	-0.06	1.435	0.0301	MTS
SERPINB8	0.89	0.90	0.00	0.06	-0.01	1.448	0.0303	MTS
PHKG2	0.05	0.06	0.00	0.02	-0.01	1.502	0.0314	MTS
RPS6KC1	0.04	0.05	0.00	0.05	-0.01	1.521	0.0317	MTS
STXBP1	0.03	0.04	0.00	0.01	-0.01	1.531	0.0318	MTS
ZNF157	0.56	0.86	0.01	0.11	-0.30	1.542	0.0320	MTS
CDK5R2	0.12	0.18	0.01	0.12	-0.06	1.579	0.0327	MTS
NXPH3	0.04	0.05	0.00	0.03	-0.01	1.583	0.0327	MTS
IFIH1	0.06	0.08	0.00	0.06	-0.02	1.594	0.0329	MTS
UNC45A;HDDC3	0.03	0.04	0.00	0.03	-0.01	1.601	0.0331	MTS
MGAT5B	0.02	0.05	0.01	0.09	-0.03	1.622	0.0334	MTS
POU2F3	0.07	0.10	0.01	0.09	-0.03	1.623	0.0334	MTS
ADORA3	0.25	0.37	0.02	0.19	-0.12	1.635	0.0336	MTS
FGFR4	0.07	0.10	0.01	0.07	-0.03	1.653	0.0339	MTS
PTEN;KILLIN	0.04	0.05	0.00	0.06	-0.01	1.654	0.0339	MTS
ATP9B	0.06	0.08	0.00	0.04	-0.01	1.658	0.0339	MTS
C1orf61	0.10	0.29	0.02	0.18	-0.19	1.674	0.0342	MTS
C22orf23;POLR2F	0.31	0.41	0.01	0.18	-0.10	1.689	0.0345	MTS
IDH3B	0.05	0.06	0.00	0.04	-0.01	1.707	0.0348	MTS
PAPPA	0.08	0.11	0.00	0.05	-0.03	1.709	0.0348	MTS
EPSTI1	0.04	0.05	0.00	0.06	-0.02	1.747	0.0356	MTS
FAM9B	0.73	0.87	0.01	0.12	-0.14	1.751	0.0356	MTS
S1PR5	0.04	0.06	0.00	0.05	-0.01	1.768	0.0359	MTS
C10orf35	0.02	0.03	0.00	0.04	-0.01	1.826	0.0369	MTS
TRPV6	0.45	0.53	0.01	0.22	-0.07	1.829	0.0370	MTS
CILP	0.84	0.89	0.01	0.06	-0.05	1.845	0.0373	MTS
LGALS3	0.06	0.09	0.00	0.14	-0.03	1.867	0.0377	MTS
TUSC2	0.02	0.02	0.00	0.02	-0.00	1.886	0.0380	MTS
SMAD2	0.02	0.02	0.00	0.02	-0.00	1.891	0.0381	MTS
CDC42EP3	0.01	0.03	0.00	0.08	-0.01	1.901	0.0382	MTS
SLPI	0.31	0.56	0.02	0.18	-0.25	1.944	0.0391	MTS
LRP5	0.02	0.02	0.00	0.00	-0.00	1.952	0.0392	MTS
IRX5	0.04	0.09	0.01	0.13	-0.05	1.973	0.0396	MTS
TM7SF3	0.03	0.03	0.00	0.03	-0.01	1.993	0.0399	MTS
SLC15A2	0.20	0.29	0.01	0.18	-0.09	1.998	0.0400	MTS
MYO18A	0.07	0.08	0.00	0.05	-0.01	2.013	0.0402	MTS
PIP	0.20	0.25	0.01	0.15	-0.06	2.05	0.0409	MTS
CRABP1	0.09	0.20	0.02	0.18	-0.11	2.059	0.0410	MTS
RNF39	0.10	0.13	0.00	0.13	-0.02	2.085	0.0414	MTS
CIDECP;FANCD2	0.03	0.04	0.00	0.03	-0.01	2.087	0.0415	MTS
NA	0.06	0.16	0.02	0.19	-0.10	2.103	0.0417	MTS
C2orf34;PREPL	0.02	0.03	0.00	0.00	-0.00	2.108	0.0418	MTS
GATC;TRIAP1	0.05	0.06	0.00	0.02	-0.01	2.108	0.0418	MTS
HIST1H1D	0.03	0.03	0.00	0.03	-0.01	2.136	0.0423	MTS
CHD5	0.05	0.14	0.01	0.16	-0.09	2.154	0.0425	MTS
EGFR	0.01	0.02	0.00	0.01	-0.00	2.241	0.0442	MTS
EGF	0.41	0.62	0.02	0.16	-0.21	2.258	0.0445	MTS
GRIK2	0.03	0.05	0.00	0.10	-0.02	2.267	0.0446	MTS
BRUNOL6	0.01	0.04	0.01	0.10	-0.03	2.287	0.0449	MTS
ALDH16A1	0.03	0.03	0.00	0.04	-0.01	2.289	0.0449	MTS
HIST1H3C	0.02	0.07	0.01	0.13	-0.04	2.291	0.0449	MTS
NAPB	0.04	0.05	0.00	0.06	-0.01	2.313	0.0453	MTS
C13orf1	0.02	0.02	0.00	0.00	-0.00	2.349	0.0459	MTS
SEMA6A	0.03	0.03	0.00	0.02	-0.00	2.356	0.0460	MTS
LOC84856	0.20	0.36	0.02	0.24	-0.16	2.372	0.0463	MTS
CHD5	0.02	0.05	0.00	0.09	-0.02	2.372	0.0463	MTS
NA	0.02	0.07	0.01	0.12	-0.05	2.432	0.0473	MTS
MLX	0.05	0.06	0.00	0.06	-0.02	2.433	0.0473	MTS
SLC7A1	0.04	0.04	0.00	0.01	-0.00	2.448	0.0475	MTS
GBAS	0.05	0.06	0.00	0.02	-0.01	2.479	0.0480	MTS
ZNF91	0.05	0.07	0.00	0.04	-0.02	2.489	0.0482	MTS
DAND5	0.28	0.31	0.00	0.15	-0.03	2.497	0.0483	MTS
PDE1A	0.03	0.04	0.00	0.05	-0.01	2.5	0.0483	MTS
PPT2	0.05	0.10	0.01	0.12	-0.05	2.559	0.0493	MTS

## Sheet: TCGA Reactome pathways
Reactome pathways differently methylated in eLTS and STS TCGA samples
Signaling by Receptor Tyrosyne Kinases
MAP1K/MAPK3 signaling
RAF/MAP kinase cascade
MAPK family signaling cascade
Neutrophil degranulation
Immune System
Cytokine Signaling in Immune System
Sars-CoV Infections
Metabolism
Signal transduction
Intracellular signaling by second messengers
