# Supplementary material for: A novel methylation signature predicts extreme long-term survival in glioblastoma
Source: J Neurooncol. 2024 Jun 19;169(2):341–7. doi: 10.1007/s11060-024-04741-z (PMC11341684; doi:10.1007/s11060-024-04741-z)
Supplement: Supplementary file 5 — Supplementary file5 (XLSX 11 KB) [file 11060_2024_4741_MOESM5_ESM.xlsx]

## Sheet: CNV
Region/Chromosome (Chr.)			MTS (n=38)			eLTS (n=9)
			Gain	Loss		Gain	Loss
EGFR amplification			35	/		7	/
CDKN2A/B deletion			/	21		/	7
PDGFRA amplification			4	/		1	/
PTEN deletion			/	30		/	6
CDK4/MDM2			5	/		2	/
CCND2			1	/		0	/
CDK6			2	/		0	/
MDM4			1	/		0	/
Myc			1	/		0	/
SMARCb			1	/		0	/
FGFR/TAC			/	0		/	1
Chr1			4	7		0	0
Chr2			2	2		2	1
Chr3			5	3		0	1
Chr4			1	2		2	1
Chr5			2	3		5	1
Chr6			1	9		0	0
Chr7 (no EGFR)			0	0		0	0
Chr8			1	4		2	0
Chr9 (No CDKN2A/B)			3	0		2	0
Chr10 (No PTEN deletion)			2	0		0	0
Chr11			0	2		0	0
Chr12			0	4		2	0
Chr13			0	12		0	2
Chr14			1	7		0	0
Chr15			1	3		1	2
Chr16			2	1		2	3
Chr17			2	2		1	0
Chr18			0	2		0	2
Chr19			5	3		1	0
Chr20			9	1		2	0
Chr21			3	2		1	1
Chr22			2	8		1	1
Total			96	128		34	29
